# Supplementary material for: The Triticum Mosaic Virus 5’ Leader Binds to Both eIF4G and eIFiso4G for Translation
Source: PLoS One. 2017 Jan 3;12(1):e0169602. doi: 10.1371/journal.pone.0169602 (PMC5207729; doi:10.1371/journal.pone.0169602)
Supplement: S1 File — The raw data were collected for the protein/RNA binding experiments and used for the determination of the curve fitting and Kd, Kon and Koff values in Fig 1. (XLSX) [file pone.0169602.s001.xlsx]

## Sheet: raw BLI values
Time	200nM_iso4G	350nM_iso4G	500nM_iso4G	1250nM_iso4G	200nM_4G	500nM_4G	1000nM_4G	350nM_iso4E	500nM_iso4E	1250nM_iso4E	200 nM 4E	500nM 4E	1000nM_4E	200nM iso4E
0	0.00556497	0.00950384	0.0170382	0.270299	0.0208051	0.152979	0.175552	-0.0104069	-0.0108143	-0.00936944	-0.00952591	-0.00579009	-0.00220857	-0.0100314
0.2	0.00730805	0.0139642	0.0240701	0.287568	0.0397854	0.191606	0.233094	-0.0101729	-0.0103847	-0.00847885	-0.00879856	-0.00460989	-2.43399e-05	-0.00989723
0.4	0.00904963	0.018417	0.0310879	0.304779	0.0586736	0.229804	0.289866	-0.00993915	-0.00995609	-0.00759138	-0.00807335	-0.003435	0.00209102	-0.00976326
0.6	0.0107897	0.0228622	0.0380916	0.321932	0.0774705	0.267578	0.345878	-0.00970576	-0.00952838	-0.00670702	-0.00735028	-0.0022654	0.00414416	-0.00962947
0.8	0.0125283	0.0272999	0.0450813	0.339027	0.0961762	0.304931	0.401141	-0.00947267	-0.0091016	-0.00582575	-0.00662933	-0.00110108	0.00614099	-0.00949585
1	0.0142654	0.03173	0.0520571	0.356063	0.114791	0.34187	0.455663	-0.00923989	-0.00867574	-0.00494756	-0.00591051	5.79998e-05	0.00808677	-0.0093624
1.2	0.0160009	0.0361525	0.0590189	0.373042	0.133316	0.378398	0.509456	-0.00900742	-0.0082508	-0.00407244	-0.00519381	0.00121186	0.0099862	-0.00922912
1.4	0.017735	0.0405676	0.0659667	0.389963	0.151752	0.41452	0.562529	-0.00877525	-0.00782677	-0.00320038	-0.00447921	0.00236053	0.0118435	-0.00909602
1.6	0.0194676	0.0449751	0.0729007	0.406827	0.170098	0.45024	0.614891	-0.00854339	-0.00740366	-0.00233136	-0.00376672	0.00350403	0.0136623	-0.00896308
1.8	0.0211987	0.0493751	0.0798208	0.423634	0.188355	0.485564	0.666552	-0.00831184	-0.00698145	-0.00146538	-0.00305632	0.00464238	0.015446	-0.00883032
2	0.0229283	0.0537676	0.0867271	0.440384	0.206524	0.520495	0.717522	-0.00808059	-0.00656016	-0.000602415	-0.00234802	0.00577561	0.0171975	-0.00869773
2.2	0.0246564	0.0581527	0.0936195	0.457076	0.224605	0.555038	0.76781	-0.00784965	-0.00613977	0.000257538	-0.0016418	0.00690375	0.0189195	-0.00856531
2.4	0.026383	0.0625303	0.100498	0.473713	0.242598	0.589197	0.817424	-0.00761901	-0.00572029	0.00111449	-0.00093765	0.00802682	0.0206143	-0.00843305
2.6	0.0281081	0.0669004	0.107363	0.490293	0.260504	0.622976	0.866374	-0.00738867	-0.00530171	0.00196846	-0.000235577	0.00914483	0.0222841	-0.00830097
2.8	0.0298318	0.0712631	0.114214	0.506816	0.278323	0.65638	0.914669	-0.00715864	-0.00488402	0.00281946	0.000464432	0.0102578	0.0239306	-0.00816906
3	0.0315539	0.0756184	0.121052	0.523284	0.296057	0.689413	0.962317	-0.00692891	-0.00446724	0.00366749	0.00116238	0.0113658	0.0255556	-0.00803732
3.2	0.0332746	0.0799662	0.127875	0.539696	0.313704	0.722078	1.00933	-0.00669949	-0.00405134	0.00451257	0.00185828	0.0124688	0.0271606	-0.00790574
3.4	0.0349937	0.0843067	0.134686	0.556052	0.331266	0.754381	1.05571	-0.00647037	-0.00363634	0.00535471	0.00255213	0.0135669	0.0287469	-0.00777434
3.6	0.0367114	0.0886398	0.141482	0.572353	0.348743	0.786324	1.10147	-0.00624155	-0.00322223	0.00619392	0.00324395	0.0146601	0.0303156	-0.0076431
3.8	0.0384276	0.0929655	0.148265	0.588598	0.366135	0.817913	1.14662	-0.00601303	-0.00280901	0.00703022	0.00393373	0.0157483	0.0318679	-0.00751203
4	0.0401424	0.0972838	0.155034	0.604789	0.383443	0.84915	1.19116	-0.00578481	-0.00239667	0.00786361	0.00462148	0.0168316	0.0334046	-0.00738113
4.2	0.0418556	0.101595	0.16179	0.620924	0.400667	0.880041	1.23511	-0.0055569	-0.00198522	0.0086941	0.00530721	0.0179101	0.0349267	-0.0072504
4.4	0.0435674	0.105898	0.168532	0.637005	0.417808	0.910588	1.27847	-0.00532928	-0.00157464	0.00952172	0.00599093	0.0189838	0.036435	-0.00711983
4.6	0.0452777	0.110195	0.175261	0.653031	0.434865	0.940795	1.32125	-0.00510197	-0.00116494	0.0103465	0.00667263	0.0200526	0.03793	-0.00698944
4.8	0.0469865	0.114484	0.181977	0.669003	0.451841	0.970667	1.36345	-0.00487495	-0.000756121	0.0111683	0.00735234	0.0211167	0.0394124	-0.00685921
5	0.0486939	0.118766	0.188678	0.684921	0.468734	1.00021	1.40509	-0.00464824	-0.000348173	0.0119874	0.00803005	0.022176	0.0408827	-0.00672914
5.2	0.0503997	0.12304	0.195367	0.700785	0.485545	1.02942	1.44618	-0.00442182	5.89035e-05	0.0128036	0.00870576	0.0232305	0.0423415	-0.00659925
5.4	0.0521041	0.127307	0.202042	0.716595	0.502275	1.05831	1.48671	-0.0041957	0.000465111	0.0136169	0.0093795	0.0242803	0.0437892	-0.00646952
5.6	0.0538071	0.131567	0.208704	0.732351	0.518924	1.08687	1.5267	-0.00396988	0.000870453	0.0144275	0.0100513	0.0253254	0.0452261	-0.00633995
5.8	0.0555085	0.13582	0.215352	0.748054	0.535492	1.11512	1.56616	-0.00374436	0.00127493	0.0152352	0.010721	0.0263659	0.0466527	-0.00621055
6	0.0572085	0.140065	0.221987	0.763704	0.55198	1.14305	1.60508	-0.00351913	0.00167854	0.0160402	0.0113889	0.0274017	0.0480693	-0.00608132
6.2	0.0589071	0.144303	0.228609	0.779301	0.568388	1.17068	1.64349	-0.0032942	0.0020813	0.0168423	0.0120547	0.0284328	0.0494761	-0.00595225
6.4	0.0606041	0.148534	0.235218	0.794845	0.584717	1.198	1.68138	-0.00306957	0.0024832	0.0176417	0.0127186	0.0294594	0.0508735	-0.00582335
6.6	0.0622997	0.152758	0.241813	0.810336	0.600967	1.22501	1.71877	-0.00284523	0.00288424	0.0184384	0.0133806	0.0304813	0.0522616	-0.00569461
6.8	0.0639939	0.156975	0.248396	0.825775	0.617138	1.25172	1.75565	-0.00262119	0.00328443	0.0192323	0.0140406	0.0314987	0.0536408	-0.00556604
7	0.0656865	0.161184	0.254965	0.841161	0.633231	1.27814	1.79204	-0.00239744	0.00368376	0.0200234	0.0146986	0.0325115	0.0550111	-0.00543763
7.2	0.0673777	0.165386	0.261521	0.856495	0.649246	1.30426	1.82795	-0.00217399	0.00408225	0.0208118	0.0153548	0.0335198	0.0563727	-0.00530938
7.4	0.0690675	0.169582	0.268063	0.871777	0.665183	1.33009	1.86337	-0.00195083	0.0044799	0.0215975	0.016009	0.0345236	0.057726	-0.0051813
7.6	0.0707558	0.17377	0.274593	0.887008	0.681044	1.35564	1.89832	-0.00172797	0.00487669	0.0223805	0.0166613	0.0355229	0.0590709	-0.00505338
7.8	0.0724426	0.17795	0.28111	0.902186	0.696827	1.3809	1.9328	-0.0015054	0.00527265	0.0231607	0.0173117	0.0365178	0.0604076	-0.00492563
8	0.074128	0.182124	0.287613	0.917314	0.712534	1.40588	1.96682	-0.00128312	0.00566776	0.0239383	0.0179602	0.0375082	0.0617363	-0.00479804
8.2	0.075812	0.186291	0.294104	0.93239	0.728165	1.43059	2.00039	-0.00106113	0.00606204	0.0247132	0.0186067	0.0384942	0.063057	-0.00467061
8.4	0.0774945	0.19045	0.300582	0.947415	0.743721	1.45501	2.0335	-0.000839441	0.00645548	0.0254855	0.0192514	0.0394758	0.0643699	-0.00454334
8.6	0.0791755	0.194603	0.307046	0.962389	0.759201	1.47917	2.06617	-0.000618041	0.00684809	0.0262551	0.0198942	0.040453	0.0656751	-0.00441624
8.8	0.0808551	0.198748	0.313498	0.977312	0.774606	1.50306	2.09841	-0.000396932	0.00723987	0.027022	0.0205351	0.0414259	0.0669727	-0.0042893
9	0.0825332	0.202887	0.319937	0.992184	0.789937	1.52668	2.13021	-0.000176114	0.00763082	0.0277863	0.0211742	0.0423944	0.0682628	-0.00416252
9.2	0.0842099	0.207018	0.326363	1.00701	0.805193	1.55004	2.16159	4.44135e-05	0.00802094	0.028548	0.0218113	0.0433586	0.0695454	-0.0040359
9.4	0.0858851	0.211142	0.332776	1.02178	0.820376	1.57315	2.19255	0.000264651	0.00841023	0.029307	0.0224466	0.0443185	0.0708206	-0.00390944
9.6	0.0875589	0.21526	0.339176	1.0365	0.835485	1.59599	2.22309	0.000484598	0.00879871	0.0300635	0.02308	0.0452741	0.0720886	-0.00378315
9.8	0.0892313	0.21937	0.345564	1.05117	0.850521	1.61858	2.25322	0.000704256	0.00918636	0.0308173	0.0237116	0.0462255	0.0733493	-0.00365701
10	0.0909022	0.223473	0.351938	1.06579	0.865485	1.64092	2.28295	0.000923624	0.00957319	0.0315686	0.0243413	0.0471726	0.0746028	-0.00353104
10.2	0.0925717	0.227569	0.3583	1.08037	0.880376	1.66301	2.31229	0.0011427	0.00995921	0.0323173	0.0249692	0.0481155	0.0758493	-0.00340522
10.4	0.0942397	0.231659	0.364649	1.09489	0.895194	1.68486	2.34123	0.0013615	0.0103444	0.0330634	0.0255952	0.0490543	0.0770887	-0.00327957
10.6	0.0959063	0.235741	0.370986	1.10936	0.909942	1.70646	2.36978	0.00158	0.0107288	0.033807	0.0262194	0.0499888	0.0783211	-0.00315408
10.8	0.0975714	0.239817	0.37731	1.12379	0.924617	1.72782	2.39795	0.00179822	0.0111124	0.034548	0.0268418	0.0509192	0.0795466	-0.00302874
11	0.0992352	0.243885	0.383621	1.13817	0.939222	1.74895	2.42574	0.00201615	0.0114951	0.0352864	0.0274624	0.0518454	0.0807652	-0.00290357
11.2	0.100897	0.247947	0.38992	1.15249	0.953756	1.76984	2.45316	0.00223379	0.0118771	0.0360224	0.0280811	0.0527676	0.081977	-0.00277855
11.4	0.102558	0.252001	0.396206	1.16677	0.96822	1.7905	2.48022	0.00245115	0.0122583	0.0367558	0.028698	0.0536856	0.083182	-0.00265369
11.6	0.104218	0.256049	0.402479	1.181	0.982614	1.81093	2.50691	0.00266822	0.0126386	0.0374867	0.0293131	0.0545995	0.0843803	-0.002529
11.8	0.105876	0.26009	0.40874	1.19518	0.996938	1.83113	2.53325	0.002885	0.0130182	0.0382151	0.0299265	0.0555094	0.0855719	-0.00240446
12	0.107532	0.264124	0.414988	1.20932	1.01119	1.85111	2.55923	0.0031015	0.013397	0.0389411	0.030538	0.0564152	0.0867569	-0.00228007
12.2	0.109187	0.268151	0.421224	1.2234	1.02538	1.87086	2.58486	0.00331772	0.0137749	0.0396645	0.0311477	0.057317	0.0879352	-0.00215585
12.4	0.110841	0.272172	0.427448	1.23744	1.0395	1.8904	2.61015	0.00353365	0.0141521	0.0403855	0.0317557	0.0582149	0.089107	-0.00203179
12.6	0.112493	0.276185	0.433658	1.25143	1.05354	1.90972	2.63511	0.00374929	0.0145285	0.041104	0.0323618	0.0591087	0.0902723	-0.00190788
12.8	0.114144	0.280192	0.439857	1.26538	1.06753	1.92882	2.65973	0.00396466	0.0149041	0.04182	0.0329662	0.0599985	0.0914312	-0.00178413
13	0.115794	0.284192	0.446043	1.27927	1.08144	1.94771	2.68402	0.00417974	0.0152789	0.0425337	0.0335689	0.0608844	0.0925836	-0.00166053
13.2	0.117442	0.288185	0.452217	1.29312	1.09528	1.9664	2.70798	0.00439454	0.0156529	0.0432448	0.0341697	0.0617664	0.0937296	-0.00153709
13.4	0.119088	0.292171	0.458378	1.30693	1.10906	1.98487	2.73162	0.00460905	0.0160261	0.0439536	0.0347689	0.0626444	0.0948693	-0.00141381
13.6	0.120733	0.29615	0.464527	1.32068	1.12278	2.00314	2.75495	0.00482328	0.0163985	0.0446599	0.0353662	0.0635186	0.0960026	-0.00129069
13.8	0.122377	0.300123	0.470664	1.33439	1.13642	2.02121	2.77797	0.00503724	0.0167702	0.0453638	0.0359618	0.0643889	0.0971297	-0.00116772
14	0.12402	0.304089	0.476789	1.34805	1.15	2.03907	2.80067	0.00525091	0.0171411	0.0460654	0.0365557	0.0652553	0.0982506	-0.00104491
14.2	0.12566	0.308048	0.482901	1.36167	1.16352	2.05674	2.82308	0.0054643	0.0175112	0.0467645	0.0371478	0.0661179	0.0993652	-0.000922252
14.4	0.1273	0.312001	0.489001	1.37524	1.17697	2.07421	2.84518	0.00567741	0.0178806	0.0474613	0.0377382	0.0669767	0.100474	-0.000799751
14.6	0.128938	0.315947	0.495089	1.38876	1.19035	2.09149	2.86699	0.00589023	0.0182491	0.0481556	0.0383269	0.0678316	0.101576	-0.000677405
14.8	0.130575	0.319886	0.501164	1.40224	1.20367	2.10857	2.8885	0.00610278	0.0186169	0.0488477	0.0389139	0.0686828	0.102672	-0.000555213
15	0.13221	0.323818	0.507228	1.41567	1.21692	2.12546	2.90973	0.00631505	0.018984	0.0495373	0.0394991	0.0695302	0.103763	-0.000433177
15.2	0.133844	0.327744	0.513279	1.42906	1.23011	2.14217	2.93067	0.00652705	0.0193502	0.0502247	0.0400827	0.0703738	0.104847	-0.000311295
15.4	0.135476	0.331663	0.519319	1.4424	1.24324	2.15869	2.95133	0.00673876	0.0197157	0.0509097	0.0406645	0.0712137	0.105925	-0.000189567
15.6	0.137107	0.335575	0.525346	1.4557	1.2563	2.17503	2.97172	0.00695019	0.0200804	0.0515923	0.0412446	0.0720499	0.106997	-6.79928e-05
15.8	0.138737	0.339481	0.531361	1.46895	1.2693	2.19119	2.99183	0.00716135	0.0204444	0.0522727	0.041823	0.0728824	0.108063	5.34273e-05
16	0.140365	0.34338	0.537364	1.48215	1.28224	2.20716	3.01168	0.00737223	0.0208076	0.0529507	0.0423998	0.0737112	0.109124	0.000174694
16.2	0.141992	0.347272	0.543355	1.49531	1.29512	2.22296	3.03126	0.00758283	0.0211701	0.0536264	0.0429748	0.0745363	0.110178	0.000295807
16.4	0.143617	0.351158	0.549334	1.50843	1.30793	2.23858	3.05057	0.00779316	0.0215318	0.0542999	0.0435482	0.0753578	0.111227	0.000416767
16.6	0.145242	0.355037	0.555301	1.5215	1.32068	2.25403	3.06963	0.00800321	0.0218928	0.054971	0.0441199	0.0761757	0.11227	0.000537575
16.8	0.146864	0.35891	0.561257	1.53453	1.33337	2.26931	3.08843	0.00821298	0.022253	0.0556399	0.04469	0.0769899	0.113307	0.000658229
17	0.148485	0.362776	0.5672	1.54752	1.34599	2.28442	3.10698	0.00842248	0.0226124	0.0563065	0.0452583	0.0778006	0.114339	0.000778732
17.2	0.150105	0.366635	0.573131	1.56046	1.35856	2.29936	3.12529	0.00863171	0.0229711	0.0569709	0.0458251	0.0786076	0.115365	0.000899082
17.4	0.151724	0.370488	0.579051	1.57335	1.37107	2.31414	3.14335	0.00884065	0.0233291	0.057633	0.0463901	0.0794111	0.116385	0.00101928
17.6	0.153341	0.374335	0.584959	1.5862	1.38351	2.32875	3.16116	0.00904933	0.0236863	0.0582929	0.0469535	0.0802111	0.117399	0.00113933
17.8	0.154956	0.378174	0.590855	1.59901	1.3959	2.34319	3.17874	0.00925773	0.0240428	0.0589505	0.0475153	0.0810075	0.118408	0.00125922
18	0.156571	0.382008	0.596739	1.61178	1.40822	2.35748	3.19608	0.00946586	0.0243985	0.0596059	0.0480754	0.0818004	0.119412	0.00137896
18.2	0.158183	0.385834	0.602611	1.6245	1.42049	2.37161	3.21319	0.00967371	0.0247535	0.0602591	0.0486339	0.0825898	0.120409	0.00149856
18.4	0.159795	0.389655	0.608472	1.63718	1.43269	2.38558	3.23007	0.00988129	0.0251077	0.0609101	0.0491908	0.0833757	0.121402	0.001618
18.6	0.161405	0.393468	0.614321	1.64982	1.44484	2.3994	3.24673	0.0100886	0.0254613	0.0615589	0.049746	0.0841581	0.122388	0.00173729
18.8	0.163014	0.397276	0.620158	1.66241	1.45693	2.41306	3.26316	0.0102956	0.0258141	0.0622055	0.0502996	0.0849371	0.12337	0.00185643
19	0.164621	0.401077	0.625984	1.67496	1.46896	2.42657	3.27937	0.0105024	0.0261661	0.0628499	0.0508516	0.0857127	0.124346	0.00197542
19.2	0.166227	0.404871	0.631797	1.68747	1.48093	2.43993	3.29537	0.0107089	0.0265174	0.0634921	0.051402	0.0864848	0.125316	0.00209426
19.4	0.167831	0.408659	0.6376	1.69993	1.49284	2.45314	3.31115	0.0109151	0.026868	0.0641322	0.0519508	0.0872535	0.126282	0.00221295
19.6	0.169435	0.41244	0.64339	1.71236	1.5047	2.46621	3.32672	0.0111211	0.0272179	0.0647701	0.052498	0.0880188	0.127242	0.00233149
19.8	0.171036	0.416215	0.649169	1.72474	1.5165	2.47913	3.34208	0.0113268	0.0275671	0.0654058	0.0530436	0.0887808	0.128196	0.00244989
20	0.172637	0.419984	0.654937	1.73708	1.52824	2.49191	3.35724	0.0115322	0.0279155	0.0660395	0.0535876	0.0895394	0.129145	0.00256813
20.2	0.174236	0.423746	0.660693	1.74938	1.53992	2.50454	3.37219	0.0117373	0.0282632	0.0666709	0.05413	0.0902947	0.13009	0.00268622
20.4	0.175834	0.427502	0.666437	1.76163	1.55155	2.51704	3.38694	0.0119422	0.0286102	0.0673003	0.0546709	0.0910466	0.131029	0.00280417
20.6	0.17743	0.431251	0.67217	1.77385	1.56312	2.52939	3.4015	0.0121468	0.0289565	0.0679275	0.0552101	0.0917952	0.131962	0.00292197
20.8	0.179025	0.434995	0.677892	1.78602	1.57464	2.54161	3.41586	0.0123511	0.0293021	0.0685526	0.0557478	0.0925405	0.132891	0.00303962
21	0.180618	0.438731	0.683602	1.79815	1.5861	2.55369	3.43003	0.0125552	0.0296469	0.0691756	0.056284	0.0932826	0.133814	0.00315712
21.2	0.18221	0.442462	0.689301	1.81024	1.59751	2.56564	3.44401	0.012759	0.029991	0.0697966	0.0568185	0.0940214	0.134733	0.00327447
21.4	0.183801	0.446186	0.694988	1.82229	1.60886	2.57746	3.4578	0.0129625	0.0303345	0.0704154	0.0573515	0.0947569	0.135646	0.00339168
21.6	0.185391	0.449903	0.700664	1.8343	1.62015	2.58914	3.47141	0.0131658	0.0306772	0.0710321	0.057883	0.0954892	0.136554	0.00350873
21.8	0.186979	0.453615	0.706329	1.84627	1.63139	2.6007	3.48483	0.0133688	0.0310192	0.0716468	0.0584129	0.0962182	0.137457	0.00362565
22	0.188565	0.45732	0.711982	1.8582	1.64258	2.61212	3.49808	0.0135715	0.0313605	0.0722594	0.0589412	0.0969441	0.138356	0.00374241
22.2	0.190151	0.461019	0.717624	1.87008	1.65371	2.62342	3.51115	0.013774	0.0317011	0.07287	0.0594681	0.0976668	0.139249	0.00385903
22.4	0.191734	0.464711	0.723254	1.88193	1.66479	2.63459	3.52404	0.0139762	0.032041	0.0734785	0.0599933	0.0983862	0.140137	0.0039755
22.6	0.193317	0.468397	0.728874	1.89374	1.67581	2.64564	3.53676	0.0141781	0.0323802	0.0740849	0.0605171	0.0991026	0.141021	0.00409182
22.8	0.194898	0.472077	0.734482	1.9055	1.68679	2.65657	3.54931	0.0143798	0.0327187	0.0746893	0.0610393	0.0998157	0.1419	0.004208
23	0.196478	0.475751	0.740079	1.91723	1.6977	2.66737	3.56169	0.0145812	0.0330566	0.0752917	0.0615601	0.100526	0.142773	0.00432404
23.2	0.198057	0.479418	0.745665	1.92892	1.70857	2.67806	3.57391	0.0147824	0.0333937	0.0758921	0.0620793	0.101233	0.143642	0.00443992
23.4	0.199634	0.48308	0.751239	1.94057	1.71938	2.68863	3.58596	0.0149832	0.0337301	0.0764904	0.0625969	0.101937	0.144506	0.00455567
23.6	0.201209	0.486735	0.756803	1.95217	1.73014	2.69908	3.59785	0.0151839	0.0340658	0.0770868	0.0631131	0.102637	0.145366	0.00467126
23.8	0.202784	0.490383	0.762355	1.96374	1.74085	2.70941	3.60959	0.0153842	0.0344009	0.0776811	0.0636278	0.103335	0.14622	0.00478672
24	0.204357	0.494026	0.767896	1.97527	1.75151	2.71963	3.62116	0.0155843	0.0347352	0.0782735	0.064141	0.104029	0.14707	0.00490202
24.2	0.205929	0.497662	0.773426	1.98676	1.76211	2.72973	3.63258	0.0157841	0.0350689	0.0788639	0.0646527	0.104721	0.147916	0.00501719
24.4	0.207499	0.501293	0.778945	1.99821	1.77267	2.73972	3.64385	0.0159837	0.0354019	0.0794523	0.0651629	0.105409	0.148756	0.00513221
24.6	0.209068	0.504917	0.784453	2.00963	1.78317	2.7496	3.65497	0.016183	0.0357342	0.0800387	0.0656716	0.106095	0.149592	0.00524708
24.8	0.210636	0.508535	0.78995	2.021	1.79362	2.75938	3.66594	0.0163821	0.0360658	0.0806232	0.0661788	0.106777	0.150424	0.00536181
25	0.212202	0.512146	0.795436	2.03234	1.80403	2.76904	3.67676	0.0165808	0.0363968	0.0812057	0.0666846	0.107457	0.15125	0.0054764
25.2	0.213767	0.515752	0.800911	2.04363	1.81438	2.77859	3.68744	0.0167794	0.0367271	0.0817863	0.0671889	0.108133	0.152073	0.00559084
25.4	0.21533	0.519351	0.806376	2.05489	1.82468	2.78804	3.69797	0.0169776	0.0370567	0.0823649	0.0676917	0.108807	0.15289	0.00570514
25.6	0.216893	0.522945	0.811829	2.06611	1.83493	2.79739	3.70836	0.0171756	0.0373856	0.0829416	0.068193	0.109477	0.153703	0.0058193
25.8	0.218454	0.526532	0.817271	2.0773	1.84513	2.80663	3.71862	0.0173734	0.0377138	0.0835164	0.0686929	0.110145	0.154512	0.00593331
26	0.220013	0.530113	0.822702	2.08844	1.85529	2.81577	3.72873	0.0175709	0.0380414	0.0840892	0.0691914	0.11081	0.155316	0.00604719
26.2	0.221571	0.533688	0.828123	2.09955	1.86539	2.8248	3.73871	0.0177681	0.0383683	0.0846601	0.0696884	0.111472	0.156116	0.00616091
26.4	0.223128	0.537257	0.833533	2.11062	1.87545	2.83374	3.74856	0.0179651	0.0386945	0.0852292	0.0701839	0.11213	0.156911	0.0062745
26.6	0.224684	0.54082	0.838932	2.12165	1.88545	2.84257	3.75828	0.0181618	0.0390201	0.0857963	0.0706781	0.112787	0.157702	0.00638795
26.8	0.226238	0.544377	0.84432	2.13264	1.89541	2.85131	3.76786	0.0183582	0.039345	0.0863615	0.0711707	0.11344	0.158489	0.00650125
27	0.227791	0.547928	0.849697	2.1436	1.90532	2.85995	3.77732	0.0185544	0.0396693	0.0869249	0.071662	0.11409	0.159271	0.00661441
27.2	0.229342	0.551473	0.855064	2.15452	1.91518	2.8685	3.78665	0.0187504	0.0399929	0.0874864	0.0721518	0.114737	0.160049	0.00672743
27.4	0.230892	0.555012	0.860419	2.1654	1.925	2.87695	3.79585	0.0189461	0.0403158	0.088046	0.0726402	0.115382	0.160823	0.00684031
27.6	0.232441	0.558545	0.865765	2.17625	1.93477	2.88531	3.80494	0.0191415	0.040638	0.0886037	0.0731272	0.116024	0.161592	0.00695305
27.8	0.233989	0.562072	0.871099	2.18706	1.94449	2.89357	3.8139	0.0193367	0.0409597	0.0891596	0.0736128	0.116663	0.162358	0.00706565
28	0.235535	0.565592	0.876423	2.19783	1.95416	2.90174	3.82274	0.0195316	0.0412806	0.0897136	0.0740969	0.117299	0.163119	0.0071781
28.2	0.23708	0.569107	0.881736	2.20857	1.96378	2.90982	3.83146	0.0197262	0.0416009	0.0902658	0.0745797	0.117932	0.163875	0.00729042
28.4	0.238623	0.572616	0.887039	2.21927	1.97336	2.91781	3.84007	0.0199206	0.0419206	0.0908161	0.075061	0.118563	0.164628	0.0074026
28.6	0.240166	0.576119	0.89233	2.22993	1.9829	2.92572	3.84856	0.0201148	0.0422396	0.0913646	0.0755409	0.119191	0.165376	0.00751463
28.8	0.241706	0.579616	0.897612	2.24056	1.99238	2.93353	3.85694	0.0203087	0.0425579	0.0919113	0.0760195	0.119816	0.166121	0.00762653
29	0.243246	0.583107	0.902883	2.25115	2.00183	2.94126	3.8652	0.0205023	0.0428756	0.0924562	0.0764967	0.120438	0.166861	0.00773829
29.2	0.244784	0.586592	0.908143	2.26171	2.01122	2.9489	3.87336	0.0206957	0.0431927	0.0929993	0.0769724	0.121058	0.167597	0.0078499
29.4	0.246321	0.590071	0.913393	2.27223	2.02057	2.95646	3.8814	0.0208889	0.0435091	0.0935405	0.0774468	0.121675	0.168329	0.00796138
29.6	0.247857	0.593545	0.918632	2.28271	2.02988	2.96393	3.88934	0.0210817	0.0438249	0.09408	0.0779199	0.122289	0.169057	0.00807272
29.8	0.249391	0.597012	0.92386	2.29316	2.03914	2.97132	3.89717	0.0212744	0.04414	0.0946177	0.0783915	0.1229	0.169781	0.00818392
30	0.250924	0.600473	0.929079	2.30358	2.04835	2.97863	3.9049	0.0214668	0.0444545	0.0951535	0.0788618	0.123509	0.170501	0.00829499
30.2	0.252455	0.603929	0.934287	2.31395	2.05752	2.98585	3.91252	0.0216589	0.0447683	0.0956876	0.0793307	0.124116	0.171217	0.00840591
30.4	0.253986	0.607379	0.939484	2.3243	2.06665	2.993	3.92004	0.0218508	0.0450815	0.09622	0.0797983	0.124719	0.171929	0.0085167
30.6	0.255515	0.610823	0.944671	2.3346	2.07573	3.00007	3.92746	0.0220424	0.0453941	0.0967505	0.0802645	0.12532	0.172638	0.00862734
30.8	0.257042	0.614261	0.949848	2.34488	2.08477	3.00706	3.93478	0.0222338	0.0457061	0.0972793	0.0807293	0.125918	0.173342	0.00873785
31	0.258569	0.617693	0.955014	2.35512	2.09377	3.01397	3.94201	0.0224249	0.0460174	0.0978064	0.0811928	0.126514	0.174042	0.00884823
31.2	0.260094	0.621119	0.96017	2.36532	2.10272	3.0208	3.94913	0.0226158	0.0463281	0.0983317	0.081655	0.127107	0.174739	0.00895846
31.4	0.261617	0.62454	0.965316	2.37549	2.11163	3.02756	3.95616	0.0228064	0.0466381	0.0988553	0.0821158	0.127698	0.175432	0.00906856
31.6	0.26314	0.627955	0.970451	2.38562	2.12049	3.03424	3.9631	0.0229968	0.0469476	0.0993771	0.0825752	0.128286	0.17612	0.00917852
31.8	0.264661	0.631364	0.975577	2.39572	2.12932	3.04085	3.96994	0.0231869	0.0472564	0.0998972	0.0830334	0.128871	0.176806	0.00928834
32	0.266181	0.634767	0.980691	2.40579	2.1381	3.04739	3.9767	0.0233768	0.0475645	0.100416	0.0834902	0.129454	0.177487	0.00939803
32.2	0.267699	0.638164	0.985796	2.41582	2.14683	3.05385	3.98336	0.0235664	0.0478721	0.100932	0.0839457	0.130034	0.178164	0.00950758
32.4	0.269216	0.641556	0.990891	2.42582	2.15553	3.06024	3.98993	0.0237558	0.048179	0.101447	0.0843999	0.130612	0.178838	0.009617
32.6	0.270732	0.644942	0.995975	2.43578	2.16418	3.06656	3.99642	0.0239449	0.0484853	0.10196	0.0848527	0.131187	0.179508	0.00972628
32.8	0.272247	0.648322	1.00105	2.44571	2.17279	3.07281	4.00282	0.0241338	0.048791	0.102472	0.0853042	0.13176	0.180175	0.00983542
33	0.27376	0.651696	1.00611	2.45561	2.18136	3.07899	4.00913	0.0243225	0.0490961	0.102982	0.0857545	0.13233	0.180837	0.00994443
33.2	0.275272	0.655065	1.01117	2.46547	2.18989	3.0851	4.01536	0.0245109	0.0494006	0.10349	0.0862034	0.132898	0.181497	0.0100533
33.4	0.276782	0.658428	1.01621	2.4753	2.19838	3.09114	4.0215	0.024699	0.0497044	0.103997	0.086651	0.133463	0.182152	0.010162
33.6	0.278292	0.661785	1.02124	2.4851	2.20683	3.09712	4.02756	0.0248869	0.0500077	0.104501	0.0870974	0.134026	0.182804	0.0102706
33.8	0.2798	0.665136	1.02627	2.49486	2.21523	3.10303	4.03354	0.0250746	0.0503103	0.105004	0.0875424	0.134586	0.183452	0.0103791
34	0.281307	0.668482	1.03128	2.50459	2.2236	3.10888	4.03945	0.025262	0.0506123	0.105506	0.0879861	0.135144	0.184097	0.0104874
34.2	0.282812	0.671822	1.03629	2.51429	2.23192	3.11466	4.04527	0.0254492	0.0509137	0.106006	0.0884286	0.1357	0.184738	0.0105956
34.4	0.284316	0.675157	1.04128	2.52396	2.24021	3.12037	4.05101	0.0256361	0.0512145	0.106504	0.0888698	0.136253	0.185375	0.0107037
34.6	0.285819	0.678486	1.04626	2.53359	2.24845	3.12602	4.05668	0.0258228	0.0515147	0.107001	0.0893097	0.136803	0.186009	0.0108116
34.8	0.287321	0.681809	1.05124	2.54319	2.25665	3.13161	4.06227	0.0260092	0.0518143	0.107495	0.0897483	0.137352	0.18664	0.0109194
35	0.288821	0.685126	1.0562	2.55275	2.26482	3.13714	4.06779	0.0261954	0.0521132	0.107989	0.0901857	0.137897	0.187267	0.0110271
35.2	0.29032	0.688438	1.06115	2.56229	2.27294	3.1426	4.07323	0.0263813	0.0524116	0.10848	0.0906218	0.138441	0.187891	0.0111346
35.4	0.291818	0.691744	1.0661	2.57179	2.28103	3.14801	4.0786	0.026567	0.0527094	0.10897	0.0910566	0.138982	0.188511	0.011242
35.6	0.293314	0.695045	1.07103	2.58126	2.28908	3.15335	4.0839	0.0267525	0.0530066	0.109459	0.0914902	0.139521	0.189128	0.0113493
35.8	0.294809	0.69834	1.07596	2.5907	2.29709	3.15864	4.08913	0.0269377	0.0533032	0.109946	0.0919225	0.140057	0.189741	0.0114564
36	0.296303	0.70163	1.08087	2.6001	2.30506	3.16387	4.09429	0.0271227	0.0535992	0.110431	0.0923535	0.140591	0.190351	0.0115634
36.2	0.297795	0.704914	1.08577	2.60948	2.31299	3.16903	4.09937	0.0273074	0.0538946	0.110914	0.0927833	0.141123	0.190958	0.0116703
36.4	0.299287	0.708192	1.09067	2.61882	2.32088	3.17414	4.10439	0.0274919	0.0541894	0.111396	0.0932119	0.141653	0.191561	0.011777
36.6	0.300777	0.711465	1.09555	2.62813	2.32874	3.1792	4.10935	0.0276762	0.0544836	0.111877	0.0936392	0.14218	0.192161	0.0118836
36.8	0.302265	0.714732	1.10043	2.63741	2.33655	3.1842	4.11423	0.0278602	0.0547772	0.112356	0.0940653	0.142705	0.192758	0.0119901
37	0.303753	0.717993	1.10529	2.64666	2.34433	3.18914	4.11906	0.028044	0.0550702	0.112833	0.0944902	0.143227	0.193351	0.0120964
37.2	0.305239	0.72125	1.11015	2.65587	2.35207	3.19403	4.12381	0.0282275	0.0553627	0.113309	0.0949138	0.143748	0.193941	0.0122026
37.4	0.306724	0.7245	1.115	2.66506	2.35978	3.19886	4.12851	0.0284108	0.0556545	0.113783	0.0953362	0.144266	0.194528	0.0123087
37.6	0.308207	0.727745	1.11983	2.67421	2.36744	3.20364	4.13314	0.0285939	0.0559458	0.114255	0.0957574	0.144781	0.195111	0.0124146
37.8	0.30969	0.730985	1.12466	2.68333	2.37507	3.20837	4.1377	0.0287767	0.0562365	0.114726	0.0961774	0.145295	0.195692	0.0125204
38	0.311171	0.734219	1.12947	2.69243	2.38267	3.21304	4.14221	0.0289593	0.0565266	0.115196	0.0965961	0.145806	0.196269	0.0126261
38.2	0.31265	0.737447	1.13428	2.70149	2.39022	3.21766	4.14666	0.0291416	0.0568161	0.115664	0.0970137	0.146315	0.196843	0.0127317
38.4	0.314129	0.740671	1.13908	2.71052	2.39774	3.22223	4.15105	0.0293237	0.0571051	0.11613	0.09743	0.146822	0.197414	0.0128371
38.6	0.315606	0.743888	1.14387	2.71952	2.40523	3.22675	4.15538	0.0295056	0.0573934	0.116595	0.0978451	0.147327	0.197982	0.0129424
38.8	0.317082	0.7471	1.14865	2.72849	2.41267	3.23122	4.15965	0.0296872	0.0576812	0.117058	0.098259	0.147829	0.198546	0.0130475
39	0.318557	0.750307	1.15342	2.73743	2.42009	3.23564	4.16386	0.0298686	0.0579685	0.11752	0.0986718	0.14833	0.199108	0.0131526
39.2	0.32003	0.753508	1.15817	2.74633	2.42746	3.24002	4.16802	0.0300497	0.0582551	0.11798	0.0990833	0.148828	0.199666	0.0132575
39.4	0.321502	0.756704	1.16292	2.75521	2.4348	3.24434	4.17212	0.0302306	0.0585412	0.118439	0.0994937	0.149324	0.200221	0.0133622
39.6	0.322973	0.759895	1.16766	2.76406	2.44211	3.24861	4.17617	0.0304113	0.0588267	0.118897	0.0999028	0.149818	0.200773	0.0134669
39.8	0.324443	0.76308	1.1724	2.77288	2.44938	3.25284	4.18016	0.0305918	0.0591116	0.119352	0.100311	0.150309	0.201323	0.0135714
40	0.325911	0.766259	1.17712	2.78167	2.45661	3.25702	4.1841	0.030772	0.0593959	0.119807	0.100718	0.150799	0.201869	0.0136758
40.2	0.327378	0.769433	1.18183	2.79043	2.46381	3.26115	4.18798	0.030952	0.0596797	0.120259	0.101123	0.151286	0.202412	0.01378
40.4	0.328844	0.772602	1.18653	2.79916	2.47097	3.26524	4.19182	0.0311317	0.059963	0.120711	0.101528	0.151772	0.202952	0.0138842
40.6	0.330308	0.775766	1.19123	2.80786	2.4781	3.26928	4.1956	0.0313112	0.0602456	0.121161	0.101931	0.152255	0.203489	0.0139882
40.8	0.331772	0.778924	1.19591	2.81653	2.4852	3.27328	4.19933	0.0314905	0.0605277	0.121609	0.102333	0.152736	0.204023	0.014092
41	0.333234	0.782076	1.20058	2.82517	2.49226	3.27723	4.20302	0.0316695	0.0608092	0.122056	0.102734	0.153215	0.204555	0.0141958
41.2	0.334695	0.785224	1.20525	2.83378	2.49929	3.28114	4.20665	0.0318483	0.0610902	0.122501	0.103134	0.153692	0.205083	0.0142994
41.4	0.336154	0.788366	1.2099	2.84236	2.50628	3.28501	4.21023	0.0320269	0.0613706	0.122945	0.103532	0.154167	0.205608	0.0144029
41.6	0.337612	0.791503	1.21455	2.85092	2.51324	3.28883	4.21377	0.0322052	0.0616505	0.123388	0.10393	0.15464	0.206131	0.0145062
41.8	0.339069	0.794634	1.21919	2.85944	2.52017	3.29261	4.21726	0.0323833	0.0619298	0.123829	0.104326	0.155111	0.206651	0.0146095
42	0.340525	0.79776	1.22382	2.86794	2.52706	3.29635	4.2207	0.0325612	0.0622085	0.124269	0.104721	0.155579	0.207167	0.0147126
42.2	0.34198	0.800881	1.22843	2.8764	2.53392	3.30005	4.2241	0.0327388	0.0624867	0.124707	0.105116	0.156046	0.207681	0.0148155
42.4	0.343433	0.803996	1.23304	2.88484	2.54075	3.3037	4.22745	0.0329162	0.0627643	0.125144	0.105508	0.156511	0.208192	0.0149184
42.6	0.344885	0.807106	1.23764	2.89325	2.54754	3.30732	4.23076	0.0330934	0.0630414	0.125579	0.1059	0.156974	0.208701	0.0150211
42.8	0.346336	0.810211	1.24224	2.90163	2.5543	3.31089	4.23402	0.0332704	0.0633179	0.126013	0.106291	0.157434	0.209206	0.0151237
43	0.347785	0.813311	1.24682	2.90998	2.56103	3.31443	4.23724	0.0334471	0.0635939	0.126445	0.10668	0.157893	0.209709	0.0152262
43.2	0.349233	0.816405	1.25139	2.91831	2.56772	3.31792	4.24041	0.0336236	0.0638694	0.126876	0.107069	0.15835	0.210209	0.0153285
43.4	0.35068	0.819495	1.25595	2.9266	2.57439	3.32138	4.24355	0.0337998	0.0641442	0.127306	0.107456	0.158804	0.210706	0.0154307
43.6	0.352126	0.822578	1.26051	2.93487	2.58102	3.3248	4.24664	0.0339759	0.0644186	0.127734	0.107842	0.159257	0.2112	0.0155328
43.8	0.353571	0.825657	1.26505	2.94311	2.58762	3.32818	4.24969	0.0341517	0.0646924	0.128161	0.108227	0.159708	0.211692	0.0156348
44	0.355014	0.828731	1.26959	2.95132	2.59418	3.33152	4.25269	0.0343272	0.0649656	0.128587	0.108611	0.160157	0.212181	0.0157366
44.2	0.356456	0.831799	1.27412	2.95951	2.60072	3.33483	4.25566	0.0345026	0.0652383	0.129011	0.108994	0.160604	0.212667	0.0158384
44.4	0.357897	0.834862	1.27864	2.96767	2.60722	3.3381	4.25859	0.0346777	0.0655105	0.129434	0.109376	0.161049	0.213151	0.01594
44.6	0.359336	0.83792	1.28314	2.9758	2.6137	3.34133	4.26148	0.0348526	0.0657821	0.129855	0.109756	0.161492	0.213632	0.0160414
44.8	0.360775	0.840972	1.28764	2.9839	2.62014	3.34453	4.26433	0.0350272	0.0660532	0.130275	0.110136	0.161933	0.21411	0.0161428
45	0.362212	0.84402	1.29214	2.99197	2.62655	3.34769	4.26714	0.0352016	0.0663237	0.130694	0.110514	0.162372	0.214586	0.016244
45.2	0.363648	0.847062	1.29662	3.00002	2.63293	3.35081	4.26992	0.0353758	0.0665938	0.131111	0.110892	0.162809	0.215059	0.0163451
45.4	0.365082	0.850099	1.30109	3.00804	2.63928	3.3539	4.27266	0.0355498	0.0668632	0.131527	0.111268	0.163245	0.21553	0.016446
45.6	0.366516	0.853131	1.30556	3.01603	2.64559	3.35696	4.27536	0.0357236	0.0671322	0.131941	0.111643	0.163678	0.215997	0.0165469
45.8	0.367948	0.856158	1.31001	3.024	2.65188	3.35999	4.27802	0.0358971	0.0674006	0.132354	0.112017	0.16411	0.216463	0.0166476
46	0.369379	0.85918	1.31446	3.03193	2.65814	3.36298	4.28065	0.0360704	0.0676685	0.132766	0.11239	0.16454	0.216925	0.0167482
46.2	0.370808	0.862196	1.31889	3.03984	2.66437	3.36593	4.28325	0.0362434	0.0679358	0.133177	0.112762	0.164968	0.217385	0.0168487
46.4	0.372237	0.865208	1.32332	3.04773	2.67056	3.36886	4.28581	0.0364163	0.0682026	0.133586	0.113133	0.165394	0.217843	0.016949
46.6	0.373664	0.868214	1.32774	3.05559	2.67673	3.37175	4.28833	0.0365889	0.0684689	0.133994	0.113503	0.165818	0.218298	0.0170493
46.8	0.37509	0.871215	1.33215	3.06342	2.68287	3.37461	4.29082	0.0367613	0.0687347	0.1344	0.113871	0.166241	0.218751	0.0171494
47	0.376515	0.874212	1.33656	3.07122	2.68897	3.37743	4.29328	0.0369335	0.069	0.134805	0.114239	0.166661	0.219201	0.0172494
47.2	0.377939	0.877203	1.34095	3.079	2.69505	3.38023	4.29571	0.0371054	0.0692647	0.135209	0.114606	0.16708	0.219648	0.0173492
47.4	0.379361	0.880189	1.34533	3.08675	2.7011	3.38299	4.2981	0.0372771	0.0695289	0.135612	0.114971	0.167497	0.220094	0.0174489
47.6	0.380782	0.88317	1.34971	3.09448	2.70712	3.38573	4.30046	0.0374486	0.0697925	0.136013	0.115336	0.167912	0.220536	0.0175486
47.8	0.382202	0.886146	1.35408	3.10218	2.71311	3.38843	4.30279	0.0376199	0.0700557	0.136413	0.115699	0.168325	0.220977	0.0176481
48	0.383621	0.889116	1.35844	3.10985	2.71907	3.3911	4.30509	0.0377909	0.0703183	0.136812	0.116062	0.168737	0.221414	0.0177474
48.2	0.385038	0.892082	1.36279	3.1175	2.72501	3.39375	4.30735	0.0379618	0.0705804	0.137209	0.116423	0.169147	0.22185	0.0178467
48.4	0.386454	0.895043	1.36713	3.12512	2.73091	3.39636	4.30959	0.0381324	0.070842	0.137605	0.116783	0.169555	0.222283	0.0179458
48.6	0.387869	0.897999	1.37146	3.13272	2.73679	3.39895	4.3118	0.0383028	0.0711031	0.138	0.117142	0.169961	0.222713	0.0180448
48.8	0.389283	0.90095	1.37578	3.14029	2.74263	3.40151	4.31398	0.0384729	0.0713637	0.138393	0.117501	0.170366	0.223142	0.0181437
49	0.390696	0.903895	1.3801	3.14783	2.74845	3.40403	4.31612	0.0386429	0.0716237	0.138785	0.117858	0.170769	0.223568	0.0182425
49.2	0.392107	0.906836	1.3844	3.15535	2.75424	3.40653	4.31824	0.0388126	0.0718833	0.139176	0.118214	0.17117	0.223991	0.0183411
49.4	0.393517	0.909772	1.3887	3.16285	2.76001	3.40901	4.32034	0.0389821	0.0721423	0.139566	0.118569	0.171569	0.224412	0.0184396
49.6	0.394926	0.912703	1.39299	3.17032	2.76574	3.41145	4.3224	0.0391514	0.0724008	0.139954	0.118923	0.171967	0.224831	0.018538
49.8	0.396334	0.915629	1.39727	3.17776	2.77145	3.41387	4.32443	0.0393204	0.0726588	0.140342	0.119276	0.172362	0.225248	0.0186363
50	0.39774	0.918549	1.40154	3.18518	2.77713	3.41626	4.32644	0.0394893	0.0729163	0.140727	0.119628	0.172757	0.225662	0.0187345
50.2	0.399146	0.921465	1.40581	3.19257	2.78278	3.41862	4.32842	0.0396579	0.0731733	0.141112	0.11998	0.173149	0.226074	0.0188325
50.4	0.40055	0.924376	1.41006	3.19994	2.78841	3.42096	4.33038	0.0398263	0.0734298	0.141496	0.12033	0.17354	0.226484	0.0189304
50.6	0.401953	0.927282	1.41431	3.20728	2.79401	3.42328	4.33231	0.0399944	0.0736858	0.141878	0.120679	0.173929	0.226891	0.0190282
50.8	0.403354	0.930184	1.41855	3.2146	2.79958	3.42556	4.33421	0.0401624	0.0739413	0.142259	0.121027	0.174316	0.227297	0.0191259
51	0.404755	0.93308	1.42278	3.22189	2.80512	3.42782	4.33609	0.0403301	0.0741962	0.142638	0.121374	0.174702	0.2277	0.0192235
51.2	0.406154	0.935971	1.427	3.22916	2.81064	3.43006	4.33794	0.0404977	0.0744507	0.143017	0.12172	0.175086	0.2281	0.0193209
51.4	0.407552	0.938857	1.43121	3.2364	2.81613	3.43227	4.33977	0.040665	0.0747047	0.143394	0.122065	0.175469	0.228499	0.0194183
51.6	0.408949	0.941739	1.43541	3.24362	2.8216	3.43446	4.34157	0.0408321	0.0749582	0.14377	0.122409	0.17585	0.228895	0.0195155
51.8	0.410345	0.944616	1.43961	3.25082	2.82704	3.43662	4.34335	0.0409989	0.0752112	0.144145	0.122752	0.176229	0.229289	0.0196126
52	0.411739	0.947487	1.4438	3.25799	2.83245	3.43876	4.34511	0.0411656	0.0754636	0.144518	0.123094	0.176606	0.229681	0.0197095
52.2	0.413133	0.950354	1.44798	3.26513	2.83783	3.44087	4.34684	0.041332	0.0757156	0.144891	0.123435	0.176982	0.230071	0.0198064
52.4	0.414525	0.953216	1.45215	3.27226	2.84319	3.44296	4.34855	0.0414982	0.0759671	0.145262	0.123775	0.177356	0.230459	0.0199031
52.6	0.415915	0.956073	1.45631	3.27935	2.84853	3.44503	4.35023	0.0416642	0.0762181	0.145632	0.124114	0.177729	0.230845	0.0199997
52.8	0.417305	0.958926	1.46046	3.28643	2.85384	3.44708	4.35189	0.04183	0.0764686	0.146001	0.124453	0.1781	0.231228	0.0200962
53	0.418694	0.961773	1.46461	3.29348	2.85912	3.4491	4.35354	0.0419956	0.0767186	0.146368	0.12479	0.17847	0.231609	0.0201926
53.2	0.420081	0.964616	1.46875	3.3005	2.86438	3.4511	4.35515	0.042161	0.0769682	0.146735	0.125126	0.178837	0.231989	0.0202889
53.4	0.421467	0.967454	1.47288	3.30751	2.86961	3.45308	4.35675	0.0423261	0.0772172	0.1471	0.125461	0.179204	0.232366	0.020385
53.6	0.422852	0.970287	1.477	3.31448	2.87482	3.45503	4.35833	0.042491	0.0774657	0.147464	0.125795	0.179568	0.232741	0.020481
53.8	0.424236	0.973115	1.48111	3.32144	2.88	3.45696	4.35988	0.0426557	0.0777138	0.147827	0.126129	0.179932	0.233114	0.0205769
54	0.425618	0.975938	1.48521	3.32837	2.88515	3.45888	4.36142	0.0428202	0.0779614	0.148188	0.126461	0.180293	0.233485	0.0206727
54.2	0.427	0.978757	1.48931	3.33528	2.89029	3.46077	4.36293	0.0429845	0.0782085	0.148549	0.126793	0.180653	0.233854	0.0207684
54.4	0.42838	0.981571	1.4934	3.34216	2.89539	3.46264	4.36442	0.0431486	0.0784551	0.148908	0.127123	0.181012	0.234221	0.020864
54.6	0.429759	0.98438	1.49748	3.34902	2.90048	3.46449	4.3659	0.0433125	0.0787012	0.149266	0.127452	0.181369	0.234585	0.0209594
54.8	0.431137	0.987184	1.50155	3.35586	2.90553	3.46632	4.36735	0.0434761	0.0789468	0.149623	0.127781	0.181724	0.234948	0.0210547
55	0.432513	0.989984	1.50561	3.36268	2.91057	3.46812	4.36878	0.0436395	0.079192	0.149979	0.128109	0.182078	0.235309	0.0211499
55.2	0.433889	0.992779	1.50967	3.36947	2.91558	3.46991	4.3702	0.0438028	0.0794367	0.150334	0.128435	0.18243	0.235668	0.021245
55.4	0.435263	0.995569	1.51372	3.37624	2.92056	3.47168	4.37159	0.0439658	0.0796809	0.150688	0.128761	0.182781	0.236025	0.02134
55.6	0.436636	0.998354	1.51776	3.38298	2.92552	3.47343	4.37297	0.0441286	0.0799246	0.15104	0.129086	0.18313	0.23638	0.0214349
55.8	0.438008	1.00113	1.52179	3.38971	2.93046	3.47516	4.37433	0.0442912	0.0801678	0.151391	0.12941	0.183478	0.236733	0.0215296
56	0.439379	1.00391	1.52581	3.39641	2.93537	3.47687	4.37567	0.0444535	0.0804106	0.151742	0.129733	0.183824	0.237084	0.0216243
56.2	0.440748	1.00668	1.52983	3.40308	2.94026	3.47856	4.37699	0.0446157	0.0806529	0.152091	0.130055	0.184169	0.237433	0.0217188
56.4	0.442117	1.00945	1.53383	3.40974	2.94513	3.48023	4.3783	0.0447776	0.0808947	0.152439	0.130376	0.184513	0.23778	0.0218132
56.6	0.443484	1.01221	1.53783	3.41637	2.94997	3.48189	4.37959	0.0449394	0.0811361	0.152785	0.130696	0.184854	0.238125	0.0219075
56.8	0.44485	1.01497	1.54182	3.42298	2.95479	3.48352	4.38086	0.0451009	0.081377	0.153131	0.131015	0.185195	0.238468	0.0220016
57	0.446215	1.01772	1.54581	3.42957	2.95959	3.48514	4.38211	0.0452622	0.0816174	0.153476	0.131333	0.185534	0.23881	0.0220957
57.2	0.447578	1.02047	1.54978	3.43614	2.96436	3.48674	4.38335	0.0454233	0.0818573	0.153819	0.131651	0.185871	0.239149	0.0221896
57.4	0.448941	1.02321	1.55375	3.44268	2.96911	3.48832	4.38457	0.0455842	0.0820968	0.154161	0.131967	0.186207	0.239487	0.0222835
57.6	0.450302	1.02595	1.55771	3.4492	2.97384	3.48988	4.38577	0.0457449	0.0823358	0.154503	0.132283	0.186542	0.239823	0.0223772
57.8	0.451662	1.02868	1.56166	3.4557	2.97854	3.49143	4.38696	0.0459054	0.0825743	0.154843	0.132598	0.186875	0.240157	0.0224708
58	0.453021	1.03141	1.5656	3.46218	2.98322	3.49296	4.38813	0.0460657	0.0828124	0.155182	0.132911	0.187207	0.240489	0.0225643
58.2	0.454379	1.03414	1.56954	3.46863	2.98788	3.49447	4.38928	0.0462258	0.08305	0.15552	0.133224	0.187537	0.240819	0.0226577
58.4	0.455736	1.03686	1.57347	3.47506	2.99252	3.49597	4.39043	0.0463856	0.0832872	0.155857	0.133536	0.187866	0.241148	0.0227509
58.6	0.457091	1.03957	1.57739	3.48148	2.99713	3.49745	4.39155	0.0465453	0.0835238	0.156193	0.133847	0.188193	0.241474	0.0228441
58.8	0.458445	1.04228	1.5813	3.48787	3.00173	3.49891	4.39266	0.0467047	0.0837601	0.156527	0.134157	0.188519	0.241799	0.0229371
59	0.459799	1.04499	1.5852	3.49423	3.0063	3.50036	4.39376	0.046864	0.0839958	0.156861	0.134467	0.188844	0.242122	0.02303
59.2	0.461151	1.04769	1.5891	3.50058	3.01084	3.50179	4.39484	0.047023	0.0842311	0.157194	0.134775	0.189167	0.242444	0.0231228
59.4	0.462501	1.05039	1.59299	3.50691	3.01537	3.5032	4.3959	0.0471818	0.084466	0.157525	0.135083	0.189489	0.242763	0.0232155
59.6	0.463851	1.05308	1.59687	3.51321	3.01987	3.5046	4.39695	0.0473404	0.0847004	0.157856	0.135389	0.18981	0.243081	0.0233081
59.8	0.4652	1.05577	1.60074	3.51949	3.02436	3.50598	4.39799	0.0474989	0.0849343	0.158185	0.135695	0.190129	0.243397	0.0234006
60	0.466547	1.05845	1.60461	3.52575	3.02882	3.50735	4.39902	0.0476571	0.0851678	0.158513	0.136	0.190447	0.243711	0.0234929
60.2	0.467893	1.06113	1.60847	3.53199	3.03326	3.5087	4.40003	0.0478151	0.0854008	0.158841	0.136304	0.190763	0.244024	0.0235852
60.4	0.469238	1.06381	1.61232	3.53821	3.03768	3.51004	4.40102	0.0479729	0.0856334	0.159167	0.136607	0.191078	0.244335	0.0236773
60.6	0.470582	1.06648	1.61616	3.54441	3.04207	3.51136	4.40201	0.0481305	0.0858655	0.159492	0.136909	0.191392	0.244644	0.0237694
60.8	0.471925	1.06914	1.61999	3.55059	3.04645	3.51267	4.40298	0.0482878	0.0860971	0.159816	0.137211	0.191704	0.244951	0.0238613
61	0.473266	1.0718	1.62382	3.55674	3.0508	3.51397	4.40393	0.048445	0.0863284	0.160139	0.137511	0.192015	0.245257	0.0239531
61.2	0.474607	1.07446	1.62764	3.56288	3.05514	3.51524	4.40488	0.048602	0.0865591	0.160461	0.137811	0.192325	0.245561	0.0240448
61.4	0.475946	1.07711	1.63145	3.56899	3.05945	3.51651	4.40581	0.0487588	0.0867894	0.160782	0.13811	0.192633	0.245863	0.0241363
61.6	0.477284	1.07976	1.63525	3.57508	3.06374	3.51776	4.40673	0.0489154	0.0870193	0.161102	0.138408	0.19294	0.246164	0.0242278
61.8	0.478621	1.0824	1.63905	3.58116	3.06801	3.519	4.40764	0.0490717	0.0872487	0.161421	0.138705	0.193246	0.246463	0.0243192
62	0.479957	1.08504	1.64284	3.58721	3.07226	3.52022	4.40853	0.0492279	0.0874777	0.161739	0.139001	0.19355	0.24676	0.0244104
62.2	0.481292	1.08767	1.64662	3.59324	3.07649	3.52143	4.40942	0.0493839	0.0877062	0.162056	0.139296	0.193853	0.247056	0.0245015
62.4	0.482625	1.0903	1.6504	3.59925	3.0807	3.52263	4.41029	0.0495396	0.0879343	0.162372	0.139591	0.194155	0.24735	0.0245926
62.6	0.483958	1.09293	1.65416	3.60524	3.08489	3.52381	4.41115	0.0496952	0.088162	0.162687	0.139885	0.194455	0.247643	0.0246835
62.8	0.485289	1.09555	1.65792	3.61122	3.08906	3.52498	4.41199	0.0498505	0.0883892	0.163001	0.140177	0.194755	0.247934	0.0247743
63	0.486619	1.09816	1.66167	3.61717	3.09321	3.52614	4.41283	0.0500057	0.088616	0.163314	0.140469	0.195053	0.248223	0.024865
63.2	0.487948	1.10077	1.66542	3.6231	3.09734	3.52728	4.41366	0.0501606	0.0888423	0.163626	0.140761	0.195349	0.248511	0.0249556
63.4	0.489276	1.10338	1.66915	3.62901	3.10145	3.52841	4.41447	0.0503154	0.0890682	0.163937	0.141051	0.195645	0.248797	0.025046
63.6	0.490603	1.10598	1.67288	3.6349	3.10554	3.52953	4.41527	0.0504699	0.0892936	0.164246	0.141341	0.195939	0.249081	0.0251364
63.8	0.491928	1.10858	1.6766	3.64077	3.10961	3.53064	4.41607	0.0506243	0.0895186	0.164555	0.141629	0.196231	0.249364	0.0252267
64	0.493253	1.11118	1.68032	3.64662	3.11366	3.53173	4.41685	0.0507784	0.0897432	0.164863	0.141917	0.196523	0.249646	0.0253168
64.2	0.494576	1.11377	1.68402	3.65245	3.11769	3.53281	4.41762	0.0509324	0.0899674	0.16517	0.142204	0.196813	0.249926	0.0254069
64.4	0.495898	1.11635	1.68772	3.65826	3.1217	3.53388	4.41838	0.0510862	0.0901911	0.165476	0.14249	0.197102	0.250204	0.0254968
64.6	0.497219	1.11893	1.69141	3.66405	3.12569	3.53494	4.41913	0.0512397	0.0904143	0.165781	0.142776	0.19739	0.250481	0.0255866
64.8	0.498539	1.12151	1.6951	3.66982	3.12966	3.53598	4.41987	0.0513931	0.0906372	0.166085	0.14306	0.197677	0.250756	0.0256763
65	0.499858	1.12408	1.69877	3.67558	3.13362	3.53702	4.42061	0.0515462	0.0908596	0.166388	0.143344	0.197962	0.25103	0.0257659
65.2	0.501175	1.12665	1.70244	3.68131	3.13755	3.53804	4.42133	0.0516992	0.0910816	0.16669	0.143627	0.198246	0.251302	0.0258554
65.4	0.502492	1.12921	1.70611	3.68702	3.14147	3.53905	4.42204	0.0518519	0.0913031	0.166991	0.143909	0.198529	0.251573	0.0259448
65.6	0.503807	1.13177	1.70976	3.69272	3.14536	3.54005	4.42274	0.0520045	0.0915242	0.167291	0.14419	0.198811	0.251842	0.0260341
65.8	0.505121	1.13432	1.71341	3.69839	3.14924	3.54104	4.42343	0.0521568	0.0917449	0.167591	0.144471	0.199092	0.25211	0.0261233
66	0.506434	1.13687	1.71705	3.70405	3.1531	3.54202	4.42412	0.052309	0.0919652	0.167889	0.144751	0.199371	0.252376	0.0262123
66.2	0.507746	1.13942	1.72068	3.70968	3.15694	3.54299	4.42479	0.052461	0.092185	0.168186	0.14503	0.199649	0.252641	0.0263013
66.4	0.509057	1.14196	1.72431	3.7153	3.16076	3.54395	4.42546	0.0526128	0.0924045	0.168482	0.145308	0.199926	0.252904	0.0263901
66.6	0.510367	1.1445	1.72793	3.7209	3.16457	3.54489	4.42611	0.0527643	0.0926234	0.168778	0.145585	0.200202	0.253166	0.0264789
66.8	0.511675	1.14703	1.73154	3.72648	3.16835	3.54583	4.42676	0.0529157	0.092842	0.169072	0.145861	0.200476	0.253426	0.0265675
67	0.512983	1.14956	1.73514	3.73204	3.17212	3.54675	4.4274	0.0530669	0.0930602	0.169366	0.146137	0.20075	0.253686	0.026656
67.2	0.514289	1.15209	1.73874	3.73758	3.17587	3.54767	4.42803	0.0532179	0.0932779	0.169658	0.146412	0.201022	0.253943	0.0267445
67.4	0.515594	1.15461	1.74233	3.74311	3.1796	3.54857	4.42865	0.0533687	0.0934952	0.16995	0.146686	0.201293	0.254199	0.0268328
67.6	0.516899	1.15712	1.74591	3.74861	3.18331	3.54947	4.42927	0.0535193	0.0937121	0.17024	0.14696	0.201563	0.254454	0.026921
67.8	0.518201	1.15963	1.74949	3.7541	3.18701	3.55035	4.42987	0.0536696	0.0939285	0.17053	0.147232	0.201832	0.254707	0.0270091
68	0.519503	1.16214	1.75306	3.75956	3.19068	3.55123	4.43047	0.0538199	0.0941446	0.170819	0.147504	0.202099	0.254959	0.0270971
68.2	0.520804	1.16464	1.75662	3.76501	3.19434	3.55209	4.43106	0.0539699	0.0943602	0.171107	0.147775	0.202366	0.25521	0.027185
68.4	0.522104	1.16714	1.76017	3.77044	3.19798	3.55295	4.43164	0.0541197	0.0945754	0.171394	0.148045	0.202631	0.255459	0.0272728
68.6	0.523402	1.16964	1.76372	3.77585	3.20161	3.55379	4.43221	0.0542693	0.0947902	0.17168	0.148315	0.202895	0.255707	0.0273604
68.8	0.5247	1.17213	1.76726	3.78125	3.20522	3.55463	4.43278	0.0544187	0.0950046	0.171965	0.148583	0.203158	0.255954	0.027448
69	0.525996	1.17462	1.77079	3.78662	3.20881	3.55546	4.43334	0.054568	0.0952186	0.172249	0.148851	0.20342	0.256199	0.0275355
69.2	0.527291	1.1771	1.77432	3.79198	3.21238	3.55628	4.43389	0.054717	0.0954322	0.172533	0.149119	0.203681	0.256442	0.0276228
69.4	0.528585	1.17958	1.77783	3.79732	3.21593	3.55709	4.43443	0.0548658	0.0956453	0.172815	0.149385	0.203941	0.256685	0.0277101
69.6	0.529878	1.18205	1.78135	3.80264	3.21947	3.55789	4.43497	0.0550145	0.095858	0.173097	0.149651	0.204199	0.256926	0.0277972
69.8	0.53117	1.18452	1.78485	3.80794	3.22299	3.55868	4.4355	0.055163	0.0960704	0.173377	0.149915	0.204457	0.257166	0.0278843
70	0.532461	1.18698	1.78835	3.81323	3.2265	3.55946	4.43602	0.0553112	0.0962823	0.173657	0.15018	0.204713	0.257404	0.0279712
70.2	0.53375	1.18945	1.79184	3.81849	3.22998	3.56023	4.43654	0.0554593	0.0964938	0.173936	0.150443	0.204969	0.257641	0.0280581
70.4	0.535039	1.1919	1.79532	3.82374	3.23345	3.561	4.43704	0.0556072	0.0967049	0.174214	0.150706	0.205223	0.257877	0.0281448
70.6	0.536326	1.19436	1.7988	3.82898	3.23691	3.56176	4.43755	0.0557549	0.0969156	0.174491	0.150967	0.205476	0.258112	0.0282314
70.8	0.537613	1.1968	1.80227	3.83419	3.24034	3.5625	4.43804	0.0559024	0.0971259	0.174767	0.151229	0.205728	0.258345	0.028318
71	0.538898	1.19925	1.80573	3.83939	3.24376	3.56324	4.43853	0.0560497	0.0973358	0.175042	0.151489	0.205979	0.258577	0.0284044
71.2	0.540182	1.20169	1.80919	3.84456	3.24717	3.56398	4.43901	0.0561968	0.0975453	0.175317	0.151749	0.206229	0.258807	0.0284907
71.4	0.541465	1.20413	1.81264	3.84973	3.25056	3.5647	4.43948	0.0563437	0.0977543	0.17559	0.152007	0.206477	0.259037	0.0285769
71.6	0.542747	1.20656	1.81608	3.85487	3.25393	3.56541	4.43995	0.0564905	0.097963	0.175863	0.152266	0.206725	0.259265	0.028663
71.8	0.544028	1.20899	1.81951	3.86	3.25728	3.56612	4.44042	0.056637	0.0981713	0.176135	0.152523	0.206972	0.259492	0.028749
72	0.545307	1.21141	1.82294	3.8651	3.26062	3.56682	4.44087	0.0567834	0.0983792	0.176406	0.15278	0.207218	0.259717	0.0288349
72.2	0.546586	1.21383	1.82636	3.8702	3.26394	3.56751	4.44132	0.0569296	0.0985867	0.176676	0.153036	0.207462	0.259942	0.0289207
72.4	0.547863	1.21625	1.82978	3.87527	3.26725	3.5682	4.44177	0.0570755	0.0987937	0.176945	0.153291	0.207706	0.260165	0.0290064
72.6	0.54914	1.21866	1.83319	3.88033	3.27054	3.56887	4.4422	0.0572213	0.0990004	0.177214	0.153545	0.207948	0.260387	0.029092
72.8	0.550415	1.22106	1.83659	3.88537	3.27382	3.56954	4.44264	0.0573669	0.0992067	0.177481	0.153799	0.20819	0.260607	0.0291775
73	0.551689	1.22347	1.83998	3.89039	3.27708	3.57021	4.44306	0.0575124	0.0994126	0.177748	0.154052	0.20843	0.260827	0.0292629
73.2	0.552962	1.22587	1.84337	3.8954	3.28032	3.57086	4.44348	0.0576576	0.0996181	0.178014	0.154304	0.208669	0.261045	0.0293482
73.4	0.554234	1.22826	1.84675	3.90039	3.28355	3.57151	4.4439	0.0578026	0.0998232	0.178279	0.154556	0.208908	0.261262	0.0294333
73.6	0.555505	1.23065	1.85013	3.90536	3.28676	3.57215	4.44431	0.0579475	0.100028	0.178543	0.154807	0.209145	0.261478	0.0295184
73.8	0.556775	1.23304	1.85349	3.91031	3.28996	3.57278	4.44471	0.0580921	0.100232	0.178806	0.155057	0.209381	0.261693	0.0296034
74	0.558044	1.23542	1.85685	3.91525	3.29314	3.57341	4.44511	0.0582366	0.100436	0.179069	0.155306	0.209617	0.261906	0.0296883
74.2	0.559312	1.2378	1.86021	3.92018	3.2963	3.57402	4.44551	0.0583809	0.10064	0.17933	0.155555	0.209851	0.262119	0.029773
74.4	0.560578	1.24018	1.86355	3.92508	3.29946	3.57464	4.44589	0.058525	0.100843	0.179591	0.155803	0.210084	0.26233	0.0298577
74.6	0.561844	1.24255	1.86689	3.92997	3.30259	3.57524	4.44628	0.0586689	0.101045	0.179851	0.15605	0.210317	0.26254	0.0299423
74.8	0.563108	1.24492	1.87023	3.93484	3.30571	3.57584	4.44666	0.0588126	0.101248	0.18011	0.156297	0.210548	0.262749	0.0300268
75	0.564372	1.24728	1.87356	3.9397	3.30882	3.57643	4.44703	0.0589562	0.10145	0.180369	0.156543	0.210779	0.262956	0.0301111
75.2	0.565634	1.24964	1.87688	3.94454	3.31191	3.57702	4.4474	0.0590995	0.101651	0.180626	0.156788	0.211008	0.263163	0.0301954
75.4	0.566895	1.25199	1.88019	3.94936	3.31498	3.5776	4.44776	0.0592427	0.101853	0.180883	0.157032	0.211236	0.263368	0.0302795
75.6	0.568155	1.25435	1.8835	3.95417	3.31805	3.57817	4.44812	0.0593857	0.102053	0.181139	0.157276	0.211464	0.263572	0.0303636
75.8	0.569414	1.25669	1.8868	3.95896	3.32109	3.57873	4.44847	0.0595285	0.102254	0.181394	0.157519	0.21169	0.263776	0.0304476
76	0.570672	1.25904	1.89009	3.96373	3.32412	3.57929	4.44882	0.0596711	0.102454	0.181648	0.157761	0.211916	0.263978	0.0305314
76.2	0.571929	1.26138	1.89338	3.96849	3.32714	3.57985	4.44916	0.0598136	0.102654	0.181902	0.158003	0.21214	0.264179	0.0306152
76.4	0.573185	1.26371	1.89666	3.97323	3.33014	3.5804	4.4495	0.0599558	0.102853	0.182154	0.158244	0.212364	0.264378	0.0306989
76.6	0.574439	1.26604	1.89993	3.97796	3.33313	3.58094	4.44984	0.0600979	0.103052	0.182406	0.158484	0.212586	0.264577	0.0307824
76.8	0.575693	1.26837	1.9032	3.98267	3.3361	3.58147	4.45017	0.0602398	0.10325	0.182657	0.158724	0.212808	0.264775	0.0308659
77	0.576945	1.27069	1.90646	3.98736	3.33906	3.582	4.45049	0.0603814	0.103448	0.182907	0.158963	0.213029	0.264971	0.0309492
77.2	0.578197	1.27301	1.90972	3.99204	3.34201	3.58252	4.45081	0.060523	0.103646	0.183157	0.159201	0.213248	0.265167	0.0310325
77.4	0.579447	1.27533	1.91297	3.9967	3.34494	3.58304	4.45113	0.0606643	0.103843	0.183405	0.159439	0.213467	0.265361	0.0311157
77.6	0.580697	1.27764	1.91621	4.00135	3.34786	3.58355	4.45144	0.0608054	0.10404	0.183653	0.159676	0.213685	0.265554	0.0311987
77.8	0.581945	1.27995	1.91944	4.00598	3.35076	3.58406	4.45175	0.0609464	0.104237	0.1839	0.159912	0.213902	0.265747	0.0312817
78	0.583192	1.28225	1.92267	4.01059	3.35365	3.58456	4.45206	0.0610872	0.104433	0.184147	0.160147	0.214118	0.265938	0.0313645
78.2	0.584438	1.28455	1.92589	4.01519	3.35652	3.58506	4.45236	0.0612278	0.104629	0.184392	0.160382	0.214333	0.266128	0.0314473
78.4	0.585683	1.28685	1.92911	4.01978	3.35939	3.58554	4.45265	0.0613682	0.104825	0.184637	0.160616	0.214548	0.266317	0.03153
78.6	0.586927	1.28914	1.93232	4.02435	3.36223	3.58603	4.45295	0.0615084	0.10502	0.184881	0.16085	0.214761	0.266505	0.0316125
78.8	0.58817	1.29143	1.93552	4.0289	3.36507	3.58651	4.45324	0.0616485	0.105214	0.185124	0.161083	0.214973	0.266692	0.031695
79	0.589412	1.29371	1.93872	4.03344	3.36789	3.58698	4.45352	0.0617884	0.105409	0.185367	0.161315	0.215185	0.266878	0.0317774
79.2	0.590653	1.29599	1.94191	4.03796	3.37069	3.58745	4.4538	0.0619281	0.105603	0.185608	0.161547	0.215395	0.267063	0.0318596
79.4	0.591892	1.29827	1.94509	4.04247	3.37349	3.58791	4.45408	0.0620676	0.105796	0.185849	0.161777	0.215605	0.267247	0.0319418
79.6	0.593131	1.30054	1.94827	4.04696	3.37627	3.58837	4.45435	0.0622069	0.10599	0.186089	0.162008	0.215814	0.26743	0.0320239
79.8	0.594369	1.30281	1.95144	4.05143	3.37903	3.58882	4.45462	0.0623461	0.106183	0.186329	0.162237	0.216022	0.267612	0.0321059
80	0.595605	1.30508	1.95461	4.05589	3.38178	3.58927	4.45489	0.062485	0.106375	0.186567	0.162466	0.216229	0.267792	0.0321877
80.2	0.596841	1.30734	1.95777	4.06034	3.38452	3.58971	4.45515	0.0626238	0.106567	0.186805	0.162694	0.216435	0.267972	0.0322695
80.4	0.598075	1.3096	1.96092	4.06477	3.38725	3.59015	4.45541	0.0627625	0.106759	0.187042	0.162922	0.21664	0.268151	0.0323512
80.6	0.599308	1.31185	1.96407	4.06919	3.38996	3.59058	4.45567	0.0629009	0.106951	0.187279	0.163149	0.216844	0.268329	0.0324328
80.8	0.600541	1.3141	1.9672	4.07359	3.39266	3.59101	4.45592	0.0630391	0.107142	0.187514	0.163375	0.217048	0.268506	0.0325143
81	0.601772	1.31635	1.97034	4.07798	3.39535	3.59143	4.45617	0.0631772	0.107332	0.187749	0.163601	0.217251	0.268682	0.0325957
81.2	0.603002	1.31859	1.97347	4.08235	3.39803	3.59185	4.45641	0.0633151	0.107523	0.187983	0.163826	0.217452	0.268857	0.0326769
81.4	0.604231	1.32083	1.97659	4.0867	3.40069	3.59227	4.45665	0.0634528	0.107713	0.188217	0.16405	0.217653	0.269031	0.0327581
81.6	0.605459	1.32306	1.9797	4.09105	3.40334	3.59268	4.45689	0.0635904	0.107902	0.18845	0.164274	0.217853	0.269204	0.0328392
81.8	0.606686	1.32529	1.98281	4.09537	3.40597	3.59308	4.45713	0.0637278	0.108091	0.188681	0.164497	0.218053	0.269376	0.0329202
82	0.607912	1.32752	1.98591	4.09969	3.4086	3.59348	4.45736	0.0638649	0.10828	0.188913	0.16472	0.218251	0.269548	0.0330011
82.2	0.609137	1.32974	1.98901	4.10399	3.41121	3.59388	4.45759	0.064002	0.108469	0.189143	0.164941	0.218448	0.269718	0.0330819
82.4	0.610361	1.33196	1.9921	4.10827	3.4138	3.59427	4.45782	0.0641388	0.108657	0.189373	0.165163	0.218645	0.269887	0.0331627
82.6	0.611584	1.33418	1.99518	4.11254	3.41639	3.59466	4.45804	0.0642754	0.108845	0.189602	0.165383	0.218841	0.270055	0.0332433
82.8	0.612806	1.33639	1.99826	4.11679	3.41896	3.59504	4.45826	0.0644119	0.109032	0.18983	0.165603	0.219036	0.270223	0.0333238
83	0.614026	1.3386	2.00133	4.12103	3.42152	3.59542	4.45848	0.0645482	0.109219	0.190058	0.165822	0.21923	0.270389	0.0334042
83.2	0.615246	1.3408	2.0044	4.12526	3.42407	3.59579	4.45869	0.0646844	0.109406	0.190285	0.166041	0.219423	0.270555	0.0334845
83.4	0.616465	1.34301	2.00746	4.12947	3.42661	3.59616	4.45891	0.0648203	0.109592	0.190511	0.166259	0.219616	0.27072	0.0335648
83.6	0.617682	1.3452	2.01051	4.13367	3.42913	3.59653	4.45911	0.0649561	0.109778	0.190736	0.166476	0.219808	0.270883	0.0336449
83.8	0.618899	1.3474	2.01356	4.13785	3.43164	3.59689	4.45932	0.0650917	0.109964	0.190961	0.166693	0.219999	0.271046	0.0337249
84	0.620114	1.34959	2.0166	4.14202	3.43414	3.59725	4.45952	0.0652271	0.110149	0.191185	0.166909	0.220189	0.271208	0.0338049
84.2	0.621329	1.35177	2.01963	4.14618	3.43663	3.5976	4.45973	0.0653624	0.110334	0.191408	0.167125	0.220378	0.271369	0.0338847
84.4	0.622542	1.35395	2.02266	4.15032	3.43911	3.59795	4.45992	0.0654974	0.110519	0.191631	0.16734	0.220566	0.27153	0.0339645
84.6	0.623755	1.35613	2.02568	4.15444	3.44157	3.5983	4.46012	0.0656323	0.110703	0.191852	0.167554	0.220754	0.271689	0.0340441
84.8	0.624966	1.35831	2.0287	4.15856	3.44402	3.59864	4.46031	0.0657671	0.110887	0.192074	0.167768	0.220941	0.271847	0.0341237
85	0.626176	1.36048	2.03171	4.16266	3.44646	3.59898	4.4605	0.0659016	0.111071	0.192294	0.167981	0.221127	0.272005	0.0342032
85.2	0.627385	1.36265	2.03471	4.16674	3.44889	3.59931	4.46069	0.066036	0.111254	0.192514	0.168194	0.221312	0.272162	0.0342825
85.4	0.628594	1.36481	2.03771	4.17081	3.45131	3.59965	4.46087	0.0661702	0.111437	0.192733	0.168406	0.221497	0.272318	0.0343618
85.6	0.629801	1.36697	2.04071	4.17487	3.45371	3.59997	4.46106	0.0663042	0.111619	0.192951	0.168617	0.22168	0.272473	0.034441
85.8	0.631007	1.36913	2.04369	4.17891	3.45611	3.6003	4.46124	0.0664381	0.111801	0.193169	0.168828	0.221863	0.272627	0.0345201
86	0.632212	1.37128	2.04667	4.18294	3.45849	3.60062	4.46141	0.0665718	0.111983	0.193386	0.169038	0.222045	0.27278	0.0345991
86.2	0.633416	1.37343	2.04965	4.18696	3.46086	3.60093	4.46159	0.0667053	0.112165	0.193602	0.169247	0.222227	0.272932	0.034678
86.4	0.634619	1.37558	2.05262	4.19096	3.46322	3.60125	4.46176	0.0668386	0.112346	0.193818	0.169456	0.222407	0.273084	0.0347568
86.6	0.635821	1.37772	2.05558	4.19495	3.46557	3.60156	4.46193	0.0669718	0.112526	0.194033	0.169664	0.222587	0.273235	0.0348355
86.8	0.637022	1.37986	2.05854	4.19893	3.4679	3.60186	4.4621	0.0671048	0.112707	0.194247	0.169872	0.222766	0.273385	0.0349141
87	0.638222	1.38199	2.06149	4.20289	3.47023	3.60217	4.46227	0.0672376	0.112887	0.194461	0.170079	0.222945	0.273534	0.0349926
87.2	0.639421	1.38412	2.06443	4.20684	3.47254	3.60247	4.46243	0.0673703	0.113067	0.194674	0.170286	0.223122	0.273682	0.0350711
87.4	0.640619	1.38625	2.06737	4.21078	3.47485	3.60276	4.46259	0.0675028	0.113246	0.194886	0.170492	0.223299	0.27383	0.0351494
87.6	0.641816	1.38838	2.07031	4.2147	3.47714	3.60305	4.46275	0.0676351	0.113425	0.195098	0.170697	0.223475	0.273976	0.0352277
87.8	0.643012	1.3905	2.07323	4.21861	3.47942	3.60334	4.46291	0.0677672	0.113604	0.195309	0.170902	0.22365	0.274122	0.0353058
88	0.644207	1.39261	2.07615	4.22251	3.48169	3.60363	4.46307	0.0678992	0.113782	0.195519	0.171106	0.223825	0.274267	0.0353839
88.2	0.645401	1.39473	2.07907	4.22639	3.48395	3.60391	4.46322	0.068031	0.11396	0.195729	0.17131	0.223998	0.274411	0.0354618
88.4	0.646593	1.39684	2.08198	4.23026	3.4862	3.60419	4.46337	0.0681626	0.114138	0.195938	0.171513	0.224172	0.274555	0.0355397
88.6	0.647785	1.39894	2.08488	4.23411	3.48844	3.60447	4.46352	0.0682941	0.114315	0.196146	0.171715	0.224344	0.274697	0.0356175
88.8	0.648976	1.40105	2.08778	4.23796	3.49066	3.60474	4.46367	0.0684254	0.114492	0.196354	0.171917	0.224515	0.274839	0.0356952
89	0.650166	1.40314	2.09068	4.24179	3.49288	3.60502	4.46381	0.0685565	0.114669	0.196561	0.172118	0.224686	0.27498	0.0357728
89.2	0.651354	1.40524	2.09356	4.24561	3.49508	3.60528	4.46395	0.0686874	0.114845	0.196767	0.172319	0.224856	0.275121	0.0358503
89.4	0.652542	1.40733	2.09644	4.24941	3.49728	3.60555	4.4641	0.0688182	0.115021	0.196973	0.172519	0.225026	0.27526	0.0359277
89.6	0.653729	1.40942	2.09932	4.2532	3.49946	3.60581	4.46424	0.0689488	0.115197	0.197178	0.172719	0.225194	0.275399	0.036005
89.8	0.654914	1.41151	2.10219	4.25698	3.50164	3.60607	4.46437	0.0690793	0.115372	0.197382	0.172918	0.225362	0.275537	0.0360822
90	0.656099	1.41359	2.10505	4.26075	3.5038	3.60632	4.46451	0.0692096	0.115547	0.197586	0.173116	0.22553	0.275674	0.0361594
90.2	0.657283	1.41566	2.10791	4.2645	3.50595	3.60658	4.46464	0.0693397	0.115722	0.197789	0.173314	0.225696	0.275811	0.0362364
90.4	0.658465	1.41774	2.11076	4.26824	3.50809	3.60683	4.46478	0.0694696	0.115897	0.197991	0.173512	0.225862	0.275947	0.0363134
90.6	0.659647	1.41981	2.11361	4.27197	3.51023	3.60708	4.46491	0.0695994	0.116071	0.198193	0.173708	0.226027	0.276082	0.0363902
90.8	0.660827	1.42188	2.11645	4.27569	3.51235	3.60732	4.46503	0.069729	0.116244	0.198394	0.173904	0.226192	0.276216	0.036467
91	0.662007	1.42394	2.11929	4.27939	3.51446	3.60756	4.46516	0.0698584	0.116418	0.198595	0.1741	0.226355	0.276349	0.0365437
91.2	0.663185	1.426	2.12212	4.28308	3.51656	3.6078	4.46529	0.0699877	0.116591	0.198795	0.174295	0.226518	0.276482	0.0366203
91.4	0.664363	1.42806	2.12494	4.28676	3.51865	3.60804	4.46541	0.0701168	0.116763	0.198994	0.17449	0.226681	0.276614	0.0366968
91.6	0.66554	1.43011	2.12776	4.29042	3.52074	3.60827	4.46553	0.0702457	0.116936	0.199193	0.174684	0.226842	0.276746	0.0367732
91.8	0.666715	1.43216	2.13057	4.29408	3.52281	3.60851	4.46565	0.0703745	0.117108	0.199391	0.174877	0.227003	0.276876	0.0368495
92	0.66789	1.43421	2.13338	4.29772	3.52487	3.60873	4.46577	0.0705031	0.11728	0.199588	0.17507	0.227164	0.277006	0.0369257
92.2	0.669063	1.43625	2.13618	4.30135	3.52692	3.60896	4.46589	0.0706316	0.117451	0.199785	0.175262	0.227323	0.277135	0.0370018
92.4	0.670236	1.43829	2.13898	4.30496	3.52896	3.60918	4.466	0.0707598	0.117622	0.199981	0.175454	0.227482	0.277264	0.0370779
92.6	0.671407	1.44033	2.14177	4.30857	3.53099	3.60941	4.46612	0.0708879	0.117793	0.200177	0.175645	0.22764	0.277391	0.0371538
92.8	0.672578	1.44236	2.14455	4.31216	3.53302	3.60963	4.46623	0.0710159	0.117963	0.200372	0.175836	0.227798	0.277519	0.0372297
93	0.673747	1.44439	2.14733	4.31574	3.53503	3.60984	4.46634	0.0711437	0.118133	0.200566	0.176026	0.227955	0.277645	0.0373055
93.2	0.674916	1.44642	2.15011	4.31931	3.53703	3.61006	4.46645	0.0712713	0.118303	0.20076	0.176216	0.228111	0.277771	0.0373812
93.4	0.676083	1.44844	2.15287	4.32286	3.53902	3.61027	4.46656	0.0713987	0.118473	0.200953	0.176405	0.228267	0.277895	0.0374568
93.6	0.67725	1.45046	2.15564	4.32641	3.54101	3.61048	4.46666	0.071526	0.118642	0.201146	0.176593	0.228422	0.27802	0.0375323
93.8	0.678415	1.45247	2.15839	4.32994	3.54298	3.61068	4.46677	0.0716531	0.11881	0.201338	0.176781	0.228576	0.278143	0.0376077
94	0.67958	1.45449	2.16114	4.33346	3.54495	3.61089	4.46687	0.0717801	0.118979	0.201529	0.176969	0.228729	0.278266	0.037683
94.2	0.680743	1.45649	2.16389	4.33697	3.5469	3.61109	4.46698	0.0719069	0.119147	0.20172	0.177156	0.228882	0.278388	0.0377582
94.4	0.681906	1.4585	2.16663	4.34046	3.54885	3.61129	4.46708	0.0720335	0.119315	0.20191	0.177342	0.229035	0.27851	0.0378334
94.6	0.683067	1.4605	2.16937	4.34395	3.55078	3.61149	4.46718	0.07216	0.119483	0.202099	0.177528	0.229186	0.278631	0.0379084
94.8	0.684228	1.4625	2.1721	4.34742	3.55271	3.61169	4.46727	0.0722863	0.11965	0.202288	0.177713	0.229337	0.278751	0.0379834
95	0.685387	1.4645	2.17482	4.35088	3.55463	3.61188	4.46737	0.0724124	0.119817	0.202477	0.177898	0.229488	0.278871	0.0380583
95.2	0.686546	1.46649	2.17754	4.35433	3.55654	3.61207	4.46747	0.0725384	0.119983	0.202664	0.178082	0.229637	0.27899	0.0381331
95.4	0.687704	1.46848	2.18025	4.35776	3.55844	3.61226	4.46756	0.0726642	0.12015	0.202852	0.178266	0.229786	0.279108	0.0382078
95.6	0.68886	1.47046	2.18296	4.36119	3.56033	3.61245	4.46765	0.0727899	0.120316	0.203038	0.178449	0.229935	0.279225	0.0382824
95.8	0.690016	1.47244	2.18566	4.3646	3.56221	3.61263	4.46775	0.0729154	0.120481	0.203224	0.178632	0.230083	0.279342	0.0383569
96	0.69117	1.47442	2.18836	4.36801	3.56408	3.61282	4.46784	0.0730407	0.120647	0.20341	0.178814	0.23023	0.279459	0.0384314
96.2	0.692324	1.4764	2.19105	4.3714	3.56594	3.613	4.46793	0.0731659	0.120812	0.203594	0.178996	0.230377	0.279574	0.0385057
96.4	0.693476	1.47837	2.19374	4.37478	3.5678	3.61318	4.46801	0.0732909	0.120976	0.203779	0.179177	0.230522	0.279689	0.03858
96.6	0.694628	1.48034	2.19642	4.37815	3.56964	3.61335	4.4681	0.0734157	0.121141	0.203962	0.179358	0.230668	0.279804	0.0386541
96.8	0.695779	1.4823	2.1991	4.3815	3.57148	3.61353	4.46819	0.0735404	0.121305	0.204145	0.179538	0.230813	0.279918	0.0387282
97	0.696928	1.48426	2.20177	4.38485	3.57331	3.6137	4.46827	0.0736649	0.121469	0.204328	0.179717	0.230957	0.280031	0.0388022
97.2	0.698077	1.48622	2.20443	4.38818	3.57512	3.61387	4.46836	0.0737893	0.121632	0.20451	0.179897	0.2311	0.280143	0.0388761
97.4	0.699225	1.48818	2.20709	4.3915	3.57693	3.61404	4.46844	0.0739135	0.121795	0.204691	0.180075	0.231243	0.280255	0.0389499
97.6	0.700371	1.49013	2.20975	4.39482	3.57874	3.61421	4.46852	0.0740375	0.121958	0.204872	0.180253	0.231385	0.280366	0.0390237
97.8	0.701517	1.49208	2.2124	4.39812	3.58053	3.61438	4.4686	0.0741614	0.122121	0.205052	0.180431	0.231527	0.280477	0.0390973
98	0.702662	1.49402	2.21504	4.40141	3.58231	3.61454	4.46868	0.0742851	0.122283	0.205232	0.180608	0.231668	0.280587	0.0391709
98.2	0.703806	1.49597	2.21768	4.40468	3.58409	3.6147	4.46876	0.0744087	0.122445	0.205411	0.180784	0.231808	0.280697	0.0392444
98.4	0.704948	1.4979	2.22031	4.40795	3.58585	3.61486	4.46883	0.0745321	0.122606	0.20559	0.18096	0.231948	0.280805	0.0393177
98.6	0.70609	1.49984	2.22294	4.41121	3.58761	3.61502	4.46891	0.0746553	0.122768	0.205768	0.181136	0.232088	0.280914	0.039391
98.8	0.707231	1.50177	2.22556	4.41445	3.58936	3.61518	4.46899	0.0747784	0.122929	0.205945	0.181311	0.232226	0.281021	0.0394643
99	0.708371	1.5037	2.22818	4.41769	3.5911	3.61533	4.46906	0.0749014	0.123089	0.206122	0.181486	0.232364	0.281128	0.0395374
99.2	0.70951	1.50563	2.23079	4.42091	3.59284	3.61549	4.46913	0.0750241	0.12325	0.206298	0.18166	0.232502	0.281235	0.0396104
99.4	0.710648	1.50755	2.2334	4.42412	3.59456	3.61564	4.4692	0.0751467	0.12341	0.206474	0.181833	0.232639	0.281341	0.0396834
99.6	0.711784	1.50947	2.236	4.42732	3.59628	3.61579	4.46928	0.0752692	0.12357	0.206649	0.182006	0.232775	0.281446	0.0397562
99.8	0.71292	1.51138	2.2386	4.43051	3.59799	3.61594	4.46935	0.0753915	0.123729	0.206824	0.182179	0.232911	0.281551	0.039829
100	0.714055	1.5133	2.24119	4.43369	3.59969	3.61608	4.46942	0.0755136	0.123888	0.206998	0.182351	0.233046	0.281655	0.0399017
100.2	0.715189	1.51521	2.24378	4.43686	3.60138	3.61623	4.46948	0.0756356	0.124047	0.207171	0.182523	0.233181	0.281759	0.0399743
100.4	0.716322	1.51711	2.24636	4.44002	3.60306	3.61637	4.46955	0.0757574	0.124206	0.207345	0.182694	0.233315	0.281862	0.0400469
100.6	0.717454	1.51902	2.24893	4.44317	3.60474	3.61651	4.46962	0.0758791	0.124364	0.207517	0.182864	0.233448	0.281964	0.0401193
100.8	0.718586	1.52092	2.2515	4.4463	3.60641	3.61665	4.46968	0.0760006	0.124522	0.207689	0.183035	0.233581	0.282066	0.0401916
101	0.719716	1.52281	2.25407	4.44943	3.60807	3.61679	4.46975	0.076122	0.12468	0.20786	0.183204	0.233714	0.282167	0.0402639
101.2	0.720845	1.52471	2.25663	4.45255	3.60972	3.61693	4.46981	0.0762432	0.124837	0.208031	0.183373	0.233845	0.282268	0.0403361
101.4	0.721973	1.5266	2.25919	4.45565	3.61136	3.61706	4.46987	0.0763642	0.124994	0.208202	0.183542	0.233977	0.282368	0.0404082
101.6	0.7231	1.52848	2.26174	4.45875	3.613	3.6172	4.46994	0.0764851	0.125151	0.208371	0.18371	0.234107	0.282468	0.0404802
101.8	0.724227	1.53037	2.26428	4.46183	3.61463	3.61733	4.47	0.0766058	0.125308	0.208541	0.183878	0.234237	0.282567	0.0405521
102	0.725352	1.53225	2.26682	4.4649	3.61625	3.61746	4.47006	0.0767264	0.125464	0.208709	0.184045	0.234367	0.282665	0.040624
102.2	0.726476	1.53412	2.26936	4.46797	3.61786	3.61759	4.47012	0.0768468	0.12562	0.208878	0.184212	0.234496	0.282763	0.0406957
102.4	0.7276	1.536	2.27189	4.47102	3.61947	3.61772	4.47018	0.0769671	0.125776	0.209045	0.184379	0.234624	0.282861	0.0407674
102.6	0.728722	1.53787	2.27441	4.47406	3.62106	3.61785	4.47024	0.0770872	0.125931	0.209212	0.184544	0.234752	0.282958	0.040839
102.8	0.729843	1.53974	2.27693	4.4771	3.62265	3.61797	4.47029	0.0772071	0.126086	0.209379	0.18471	0.23488	0.283054	0.0409105
103	0.730964	1.5416	2.27945	4.48012	3.62423	3.61809	4.47035	0.0773269	0.126241	0.209545	0.184875	0.235006	0.28315	0.0409819
103.2	0.732083	1.54346	2.28196	4.48313	3.62581	3.61822	4.4704	0.0774466	0.126395	0.209711	0.185039	0.235133	0.283245	0.0410532
103.4	0.733202	1.54532	2.28446	4.48613	3.62737	3.61834	4.47046	0.0775661	0.126549	0.209876	0.185203	0.235259	0.28334	0.0411245
103.6	0.73432	1.54718	2.28696	4.48912	3.62893	3.61846	4.47051	0.0776854	0.126703	0.210041	0.185367	0.235384	0.283435	0.0411956
103.8	0.735436	1.54903	2.28946	4.49211	3.63049	3.61858	4.47057	0.0778046	0.126857	0.210205	0.18553	0.235508	0.283528	0.0412667
104	0.736552	1.55088	2.29195	4.49508	3.63203	3.61869	4.47062	0.0779236	0.12701	0.210368	0.185692	0.235633	0.283622	0.0413377
104.2	0.737667	1.55273	2.29443	4.49804	3.63357	3.61881	4.47067	0.0780425	0.127163	0.210531	0.185854	0.235756	0.283714	0.0414086
104.4	0.73878	1.55457	2.29691	4.50099	3.6351	3.61892	4.47072	0.0781612	0.127316	0.210694	0.186016	0.235879	0.283807	0.0414795
104.6	0.739893	1.55641	2.29939	4.50393	3.63662	3.61904	4.47078	0.0782798	0.127468	0.210856	0.186177	0.236002	0.283898	0.0415502
104.8	0.741005	1.55825	2.30186	4.50686	3.63813	3.61915	4.47083	0.0783982	0.12762	0.211017	0.186338	0.236124	0.28399	0.0416209
105	0.742116	1.56008	2.30432	4.50978	3.63964	3.61926	4.47087	0.0785165	0.127772	0.211178	0.186498	0.236246	0.28408	0.0416915
105.2	0.743226	1.56191	2.30678	4.5127	3.64114	3.61937	4.47092	0.0786346	0.127924	0.211339	0.186658	0.236367	0.284171	0.0417619
105.4	0.744335	1.56374	2.30924	4.5156	3.64263	3.61948	4.47097	0.0787526	0.128075	0.211499	0.186817	0.236487	0.28426	0.0418324
105.6	0.745443	1.56556	2.31169	4.51849	3.64412	3.61959	4.47102	0.0788704	0.128226	0.211658	0.186976	0.236607	0.28435	0.0419027
105.8	0.74655	1.56738	2.31414	4.52137	3.6456	3.61969	4.47107	0.078988	0.128377	0.211817	0.187135	0.236727	0.284438	0.0419729
106	0.747657	1.5692	2.31658	4.52425	3.64707	3.6198	4.47111	0.0791055	0.128527	0.211976	0.187293	0.236846	0.284527	0.0420431
106.2	0.748762	1.57102	2.31901	4.52711	3.64853	3.6199	4.47116	0.0792229	0.128677	0.212134	0.18745	0.236964	0.284614	0.0421132
106.4	0.749866	1.57283	2.32144	4.52996	3.64999	3.62	4.4712	0.0793401	0.128827	0.212291	0.187608	0.237082	0.284702	0.0421832
106.6	0.75097	1.57464	2.32387	4.53281	3.65144	3.6201	4.47125	0.0794572	0.128977	0.212448	0.187764	0.2372	0.284788	0.0422531
106.8	0.752072	1.57644	2.32629	4.53564	3.65288	3.6202	4.47129	0.0795741	0.129126	0.212605	0.187921	0.237317	0.284875	0.0423229
107	0.753173	1.57825	2.32871	4.53846	3.65432	3.6203	4.47133	0.0796908	0.129275	0.212761	0.188076	0.237433	0.284961	0.0423927
107.2	0.754274	1.58005	2.33112	4.54128	3.65575	3.6204	4.47138	0.0798074	0.129424	0.212916	0.188232	0.237549	0.285046	0.0424624
107.4	0.755374	1.58184	2.33353	4.54408	3.65717	3.6205	4.47142	0.0799239	0.129572	0.213071	0.188387	0.237665	0.285131	0.0425319
107.6	0.756472	1.58364	2.33593	4.54688	3.65859	3.62059	4.47146	0.0800402	0.129721	0.213226	0.188541	0.23778	0.285215	0.0426015
107.8	0.75757	1.58543	2.33833	4.54967	3.66	3.62069	4.4715	0.0801563	0.129868	0.21338	0.188695	0.237894	0.285299	0.0426709
108	0.758667	1.58722	2.34072	4.55244	3.6614	3.62078	4.47154	0.0802723	0.130016	0.213534	0.188849	0.238008	0.285383	0.0427402
108.2	0.759762	1.589	2.34311	4.55521	3.6628	3.62088	4.47158	0.0803882	0.130163	0.213687	0.189002	0.238122	0.285466	0.0428095
108.4	0.760857	1.59078	2.34549	4.55797	3.66419	3.62097	4.47162	0.0805039	0.13031	0.21384	0.189155	0.238235	0.285548	0.0428787
108.6	0.761951	1.59256	2.34787	4.56072	3.66557	3.62106	4.47166	0.0806195	0.130457	0.213992	0.189307	0.238348	0.285631	0.0429478
108.8	0.763044	1.59434	2.35024	4.56346	3.66694	3.62115	4.4717	0.0807349	0.130604	0.214144	0.189459	0.23846	0.285712	0.0430168
109	0.764136	1.59611	2.35261	4.56619	3.66831	3.62124	4.47174	0.0808501	0.13075	0.214295	0.18961	0.238572	0.285794	0.0430857
109.2	0.765228	1.59788	2.35497	4.56891	3.66968	3.62132	4.47177	0.0809652	0.130896	0.214446	0.189761	0.238683	0.285874	0.0431546
109.4	0.766318	1.59965	2.35733	4.57162	3.67103	3.62141	4.47181	0.0810802	0.131042	0.214596	0.189912	0.238793	0.285955	0.0432233
109.6	0.767407	1.60141	2.35969	4.57432	3.67238	3.6215	4.47185	0.081195	0.131187	0.214746	0.190062	0.238904	0.286035	0.043292
109.8	0.768495	1.60317	2.36204	4.57702	3.67372	3.62158	4.47188	0.0813097	0.131332	0.214895	0.190212	0.239013	0.286114	0.0433606
110	0.769583	1.60493	2.36438	4.5797	3.67506	3.62167	4.47192	0.0814242	0.131477	0.215044	0.190361	0.239123	0.286193	0.0434292
110.2	0.770669	1.60668	2.36672	4.58238	3.67639	3.62175	4.47195	0.0815386	0.131622	0.215192	0.19051	0.239232	0.286272	0.0434976
110.4	0.771755	1.60843	2.36906	4.58504	3.67772	3.62183	4.47199	0.0816528	0.131766	0.21534	0.190658	0.23934	0.28635	0.043566
110.6	0.77284	1.61018	2.37139	4.5877	3.67903	3.62191	4.47202	0.0817669	0.13191	0.215488	0.190806	0.239448	0.286428	0.0436343
110.8	0.773923	1.61193	2.37372	4.59035	3.68034	3.62199	4.47205	0.0818808	0.132054	0.215635	0.190954	0.239555	0.286505	0.0437025
111	0.775006	1.61367	2.37604	4.59299	3.68165	3.62207	4.47209	0.0819946	0.132197	0.215781	0.191101	0.239662	0.286582	0.0437706
111.2	0.776088	1.61541	2.37836	4.59562	3.68295	3.62215	4.47212	0.0821082	0.132341	0.215928	0.191248	0.239769	0.286658	0.0438387
111.4	0.777169	1.61715	2.38067	4.59824	3.68424	3.62223	4.47215	0.0822217	0.132484	0.216073	0.191394	0.239875	0.286734	0.0439066
111.6	0.778249	1.61888	2.38298	4.60086	3.68553	3.6223	4.47218	0.0823351	0.132626	0.216219	0.19154	0.239981	0.28681	0.0439745
111.8	0.779328	1.62061	2.38528	4.60346	3.68681	3.62238	4.47221	0.0824483	0.132769	0.216363	0.191686	0.240086	0.286885	0.0440423
112	0.780406	1.62234	2.38758	4.60605	3.68808	3.62245	4.47225	0.0825613	0.132911	0.216508	0.191831	0.240191	0.28696	0.0441101
112.2	0.781483	1.62407	2.38987	4.60864	3.68935	3.62253	4.47228	0.0826742	0.133053	0.216652	0.191975	0.240295	0.287034	0.0441777
112.4	0.78256	1.62579	2.39216	4.61122	3.69061	3.6226	4.47231	0.082787	0.133194	0.216795	0.19212	0.240399	0.287108	0.0442453
112.6	0.783635	1.62751	2.39445	4.61379	3.69186	3.62267	4.47234	0.0828996	0.133336	0.216938	0.192264	0.240502	0.287182	0.0443128
112.8	0.78471	1.62923	2.39673	4.61635	3.69311	3.62275	4.47236	0.0830121	0.133477	0.21708	0.192407	0.240605	0.287255	0.0443802
113	0.785783	1.63094	2.399	4.6189	3.69436	3.62282	4.47239	0.0831244	0.133618	0.217223	0.19255	0.240708	0.287328	0.0444475
113.2	0.786856	1.63265	2.40127	4.62144	3.69559	3.62289	4.47242	0.0832366	0.133758	0.217364	0.192693	0.24081	0.2874	0.0445148
113.4	0.787927	1.63436	2.40354	4.62398	3.69683	3.62296	4.47245	0.0833487	0.133899	0.217505	0.192835	0.240912	0.287472	0.0445819
113.6	0.788998	1.63607	2.4058	4.6265	3.69805	3.62302	4.47248	0.0834606	0.134039	0.217646	0.192977	0.241013	0.287544	0.044649
113.8	0.790068	1.63777	2.40806	4.62902	3.69927	3.62309	4.4725	0.0835723	0.134178	0.217786	0.193118	0.241114	0.287615	0.0447161
114	0.791137	1.63947	2.41031	4.63153	3.70049	3.62316	4.47253	0.0836839	0.134318	0.217926	0.193259	0.241214	0.287686	0.044783
114.2	0.792205	1.64116	2.41256	4.63403	3.70169	3.62323	4.47256	0.0837954	0.134457	0.218066	0.1934	0.241314	0.287756	0.0448498
114.4	0.793272	1.64286	2.41481	4.63652	3.7029	3.62329	4.47258	0.0839067	0.134596	0.218205	0.19354	0.241414	0.287826	0.0449166
114.6	0.794339	1.64455	2.41705	4.63901	3.70409	3.62336	4.47261	0.0840179	0.134735	0.218343	0.19368	0.241513	0.287895	0.0449833
114.8	0.795404	1.64624	2.41928	4.64148	3.70528	3.62342	4.47264	0.0841289	0.134873	0.218482	0.19382	0.241612	0.287965	0.04505
115	0.796468	1.64792	2.42151	4.64395	3.70647	3.62348	4.47266	0.0842398	0.135012	0.218619	0.193959	0.24171	0.288034	0.0451165
115.2	0.797532	1.6496	2.42374	4.64641	3.70765	3.62355	4.47269	0.0843506	0.13515	0.218757	0.194097	0.241808	0.288102	0.045183
115.4	0.798594	1.65128	2.42596	4.64886	3.70882	3.62361	4.47271	0.0844612	0.135287	0.218893	0.194236	0.241905	0.28817	0.0452494
115.6	0.799656	1.65296	2.42818	4.6513	3.70999	3.62367	4.47273	0.0845717	0.135425	0.21903	0.194374	0.242003	0.288238	0.0453157
115.8	0.800717	1.65463	2.43039	4.65373	3.71115	3.62373	4.47276	0.084682	0.135562	0.219166	0.194511	0.242099	0.288305	0.0453819
116	0.801777	1.6563	2.4326	4.65616	3.71231	3.62379	4.47278	0.0847922	0.135699	0.219302	0.194648	0.242195	0.288372	0.0454481
116.2	0.802836	1.65797	2.43481	4.65857	3.71346	3.62385	4.47281	0.0849022	0.135835	0.219437	0.194785	0.242291	0.288439	0.0455141
116.4	0.803894	1.65964	2.43701	4.66098	3.71461	3.62391	4.47283	0.0850121	0.135972	0.219571	0.194921	0.242387	0.288505	0.0455801
116.6	0.804951	1.6613	2.4392	4.66338	3.71575	3.62397	4.47285	0.0851219	0.136108	0.219706	0.195057	0.242482	0.288571	0.0456461
116.8	0.806007	1.66296	2.44139	4.66578	3.71688	3.62402	4.47287	0.0852315	0.136244	0.21984	0.195193	0.242576	0.288636	0.0457119
117	0.807063	1.66462	2.44358	4.66816	3.71801	3.62408	4.4729	0.085341	0.136379	0.219973	0.195328	0.242671	0.288702	0.0457777
117.2	0.808117	1.66627	2.44576	4.67054	3.71914	3.62414	4.47292	0.0854503	0.136515	0.220106	0.195463	0.242764	0.288766	0.0458434
117.4	0.809171	1.66792	2.44794	4.67291	3.72026	3.62419	4.47294	0.0855595	0.13665	0.220239	0.195597	0.242858	0.288831	0.045909
117.6	0.810223	1.66957	2.45011	4.67527	3.72137	3.62425	4.47296	0.0856686	0.136785	0.220371	0.195731	0.242951	0.288895	0.0459745
117.8	0.811275	1.67122	2.45228	4.67762	3.72248	3.6243	4.47298	0.0857775	0.136919	0.220503	0.195865	0.243043	0.288959	0.04604
118	0.812326	1.67286	2.45445	4.67997	3.72358	3.62436	4.473	0.0858863	0.137054	0.220635	0.195998	0.243136	0.289022	0.0461054
118.2	0.813376	1.6745	2.45661	4.6823	3.72468	3.62441	4.47302	0.0859949	0.137188	0.220766	0.196131	0.243228	0.289085	0.0461707
118.4	0.814425	1.67614	2.45877	4.68463	3.72577	3.62446	4.47304	0.0861034	0.137322	0.220896	0.196263	0.243319	0.289148	0.0462359
118.6	0.815473	1.67777	2.46092	4.68695	3.72686	3.62451	4.47306	0.0862118	0.137455	0.221026	0.196395	0.24341	0.28921	0.0463011
118.8	0.81652	1.6794	2.46307	4.68927	3.72794	3.62456	4.47308	0.08632	0.137589	0.221156	0.196527	0.243501	0.289272	0.0463661
119	0.817567	1.68103	2.46521	4.69157	3.72901	3.62461	4.4731	0.0864281	0.137722	0.221286	0.196659	0.243591	0.289334	0.0464311
119.2	0.818612	1.68266	2.46735	4.69387	3.73009	3.62466	4.47312	0.086536	0.137855	0.221415	0.19679	0.243681	0.289395	0.0464961
119.4	0.819657	1.68428	2.46948	4.69616	3.73115	3.62471	4.47314	0.0866438	0.137987	0.221543	0.19692	0.243771	0.289456	0.0465609
119.6	0.8207	1.6859	2.47161	4.69844	3.73221	3.62476	4.47316	0.0867515	0.13812	0.221671	0.197051	0.24386	0.289517	0.0466257
119.8	0.821743	1.68752	2.47374	4.70072	3.73327	3.62481	4.47317	0.086859	0.138252	0.221799	0.19718	0.243948	0.289577	0.0466904
120	0.822785	1.68914	2.47586	4.70298	3.73432	3.62486	4.47319	0.0869664	0.138384	0.221927	0.19731	0.244037	0.289637	0.046755
120.2	0.823826	1.69075	2.47798	4.70524	3.73537	3.62491	4.47321	0.0870736	0.138515	0.222054	0.197439	0.244125	0.289697	0.0468196
120.4	0.824866	1.69236	2.48009	4.70749	3.73641	3.62495	4.47323	0.0871807	0.138647	0.22218	0.197568	0.244213	0.289756	0.046884
120.6	0.825905	1.69397	2.4822	4.70974	3.73744	3.625	4.47325	0.0872877	0.138778	0.222306	0.197696	0.2443	0.289815	0.0469484
120.8	0.826944	1.69557	2.48431	4.71197	3.73847	3.62505	4.47326	0.0873945	0.138909	0.222432	0.197824	0.244387	0.289873	0.0470128
121	0.827981	1.69718	2.48641	4.7142	3.7395	3.62509	4.47328	0.0875012	0.139039	0.222558	0.197952	0.244473	0.289932	0.047077
121.2	0.829018	1.69877	2.48851	4.71642	3.74052	3.62514	4.4733	0.0876078	0.13917	0.222683	0.19808	0.24456	0.28999	0.0471412
121.4	0.830054	1.70037	2.4906	4.71864	3.74154	3.62518	4.47331	0.0877142	0.1393	0.222807	0.198207	0.244645	0.290048	0.0472053
121.6	0.831088	1.70196	2.49269	4.72084	3.74255	3.62523	4.47333	0.0878205	0.13943	0.222932	0.198333	0.244731	0.290105	0.0472693
121.8	0.832122	1.70356	2.49477	4.72304	3.74355	3.62527	4.47334	0.0879267	0.139559	0.223056	0.198459	0.244816	0.290162	0.0473332
122	0.833155	1.70514	2.49685	4.72523	3.74456	3.62531	4.47336	0.0880327	0.139689	0.223179	0.198585	0.244901	0.290219	0.0473971
122.2	0.834187	1.70673	2.49893	4.72742	3.74555	3.62535	4.47338	0.0881386	0.139818	0.223302	0.198711	0.244985	0.290275	0.0474609
122.4	0.835219	1.70831	2.501	4.72959	3.74654	3.6254	4.47339	0.0882443	0.139947	0.223425	0.198836	0.245069	0.290331	0.0475246
122.6	0.836249	1.70989	2.50307	4.73176	3.74753	3.62544	4.47341	0.0883499	0.140076	0.223547	0.198961	0.245153	0.290387	0.0475883
122.8	0.837279	1.71147	2.50513	4.73392	3.74851	3.62548	4.47342	0.0884554	0.140204	0.223669	0.199085	0.245236	0.290443	0.0476518
123	0.838307	1.71305	2.50719	4.73608	3.74949	3.62552	4.47344	0.0885607	0.140332	0.223791	0.19921	0.245319	0.290498	0.0477153
123.2	0.839335	1.71462	2.50925	4.73823	3.75047	3.62556	4.47345	0.0886659	0.14046	0.223912	0.199333	0.245402	0.290553	0.0477787
123.4	0.840362	1.71619	2.5113	4.74037	3.75143	3.6256	4.47346	0.088771	0.140588	0.224033	0.199457	0.245484	0.290607	0.0478421
123.6	0.841388	1.71776	2.51335	4.7425	3.7524	3.62564	4.47348	0.0888759	0.140715	0.224153	0.19958	0.245566	0.290662	0.0479054
123.8	0.842413	1.71932	2.51539	4.74462	3.75336	3.62568	4.47349	0.0889807	0.140843	0.224274	0.199703	0.245647	0.290716	0.0479686
124	0.843437	1.72088	2.51743	4.74674	3.75431	3.62572	4.47351	0.0890854	0.14097	0.224393	0.199825	0.245729	0.290769	0.0480317
124.2	0.844461	1.72244	2.51947	4.74885	3.75526	3.62575	4.47352	0.0891899	0.141096	0.224513	0.199947	0.245809	0.290823	0.0480948
124.4	0.845483	1.724	2.5215	4.75096	3.75621	3.62579	4.47353	0.0892943	0.141223	0.224632	0.200069	0.24589	0.290876	0.0481577
124.6	0.846505	1.72555	2.52352	4.75305	3.75715	3.62583	4.47355	0.0893986	0.141349	0.22475	0.20019	0.24597	0.290929	0.0482206
124.8	0.847525	1.7271	2.52555	4.75514	3.75808	3.62586	4.47356	0.0895027	0.141475	0.224868	0.200311	0.24605	0.290981	0.0482835
125	0.848545	1.72865	2.52756	4.75723	3.75902	3.6259	4.47357	0.0896067	0.141601	0.224986	0.200432	0.24613	0.291034	0.0483462
125.2	0.849564	1.7302	2.52958	4.7593	3.75994	3.62594	4.47359	0.0897106	0.141727	0.225104	0.200552	0.246209	0.291086	0.0484089
125.4	0.850583	1.73174	2.53159	4.76137	3.76087	3.62597	4.4736	0.0898143	0.141852	0.225221	0.200672	0.246288	0.291137	0.0484715
125.6	0.8516	1.73328	2.5336	4.76343	3.76179	3.62601	4.47361	0.0899179	0.141977	0.225338	0.200792	0.246366	0.291189	0.0485341
125.8	0.852616	1.73482	2.5356	4.76549	3.7627	3.62604	4.47362	0.0900213	0.142102	0.225454	0.200911	0.246444	0.29124	0.0485965
126	0.853632	1.73636	2.5376	4.76754	3.76361	3.62608	4.47363	0.0901247	0.142227	0.22557	0.20103	0.246522	0.291291	0.0486589
126.2	0.854646	1.73789	2.53959	4.76958	3.76451	3.62611	4.47365	0.0902279	0.142351	0.225686	0.201149	0.2466	0.291341	0.0487212
126.4	0.85566	1.73942	2.54158	4.77161	3.76542	3.62614	4.47366	0.0903309	0.142475	0.225801	0.201267	0.246677	0.291391	0.0487835
126.6	0.856673	1.74095	2.54357	4.77364	3.76631	3.62618	4.47367	0.0904338	0.142599	0.225916	0.201385	0.246754	0.291441	0.0488457
126.8	0.857685	1.74248	2.54555	4.77566	3.76721	3.62621	4.47368	0.0905366	0.142723	0.226031	0.201503	0.24683	0.291491	0.0489078
127	0.858696	1.744	2.54753	4.77767	3.76809	3.62624	4.47369	0.0906393	0.142846	0.226145	0.20162	0.246906	0.29154	0.0489698
127.2	0.859707	1.74552	2.54951	4.77968	3.76898	3.62627	4.4737	0.0907418	0.14297	0.226259	0.201737	0.246982	0.29159	0.0490317
127.4	0.860716	1.74704	2.55148	4.78168	3.76986	3.62631	4.47371	0.0908442	0.143093	0.226373	0.201854	0.247058	0.291639	0.0490936
127.6	0.861725	1.74855	2.55345	4.78367	3.77073	3.62634	4.47372	0.0909465	0.143216	0.226486	0.20197	0.247133	0.291687	0.0491554
127.8	0.862733	1.75006	2.55541	4.78566	3.7716	3.62637	4.47374	0.0910486	0.143338	0.226599	0.202086	0.247208	0.291736	0.0492172
128	0.863739	1.75157	2.55737	4.78764	3.77247	3.6264	4.47375	0.0911507	0.14346	0.226711	0.202202	0.247283	0.291784	0.0492789
128.2	0.864745	1.75308	2.55932	4.78961	3.77333	3.62643	4.47376	0.0912525	0.143583	0.226823	0.202317	0.247357	0.291831	0.0493404
128.4	0.865751	1.75459	2.56128	4.79158	3.77419	3.62646	4.47377	0.0913543	0.143704	0.226935	0.202432	0.247431	0.291879	0.049402
128.6	0.866755	1.75609	2.56322	4.79354	3.77505	3.62649	4.47378	0.0914559	0.143826	0.227047	0.202546	0.247505	0.291926	0.0494634
128.8	0.867758	1.75759	2.56517	4.79549	3.7759	3.62652	4.47379	0.0915574	0.143947	0.227158	0.202661	0.247578	0.291973	0.0495248
129	0.868761	1.75909	2.56711	4.79744	3.77675	3.62655	4.4738	0.0916587	0.144069	0.227269	0.202775	0.247651	0.29202	0.0495861
129.2	0.869763	1.76058	2.56904	4.79938	3.77759	3.62658	4.47381	0.09176	0.14419	0.227379	0.202889	0.247724	0.292067	0.0496473
129.4	0.870764	1.76207	2.57098	4.80131	3.77843	3.6266	4.47382	0.0918611	0.14431	0.227489	0.203002	0.247796	0.292113	0.0497085
129.6	0.871764	1.76356	2.5729	4.80324	3.77926	3.62663	4.47383	0.091962	0.144431	0.227599	0.203115	0.247868	0.292159	0.0497696
129.8	0.872763	1.76505	2.57483	4.80516	3.78009	3.62666	4.47383	0.0920629	0.144551	0.227708	0.203228	0.24794	0.292205	0.0498306
130	0.873761	1.76654	2.57675	4.80707	3.78092	3.62669	4.47384	0.0921636	0.144671	0.227817	0.20334	0.248012	0.29225	0.0498916
130.2	0.874759	1.76802	2.57867	4.80898	3.78174	3.62672	4.47385	0.0922641	0.144791	0.227926	0.203452	0.248083	0.292296	0.0499525
130.4	0.875755	1.7695	2.58058	4.81088	3.78256	3.62674	4.47386	0.0923646	0.144911	0.228035	0.203564	0.248154	0.292341	0.0500133
130.6	0.876751	1.77098	2.58249	4.81278	3.78337	3.62677	4.47387	0.0924649	0.14503	0.228143	0.203676	0.248224	0.292385	0.050074
130.8	0.877746	1.77245	2.58439	4.81467	3.78418	3.62679	4.47388	0.0925651	0.145149	0.22825	0.203787	0.248295	0.29243	0.0501347
131	0.87874	1.77392	2.58629	4.81655	3.78499	3.62682	4.47389	0.0926652	0.145268	0.228358	0.203897	0.248365	0.292474	0.0501953
131.2	0.879733	1.77539	2.58819	4.81842	3.78579	3.62685	4.4739	0.0927651	0.145387	0.228465	0.204008	0.248434	0.292518	0.0502558
131.4	0.880726	1.77686	2.59009	4.82029	3.78659	3.62687	4.4739	0.0928649	0.145505	0.228572	0.204118	0.248504	0.292562	0.0503163
131.6	0.881717	1.77832	2.59198	4.82216	3.78739	3.6269	4.47391	0.0929646	0.145624	0.228678	0.204228	0.248573	0.292606	0.0503766
131.8	0.882708	1.77979	2.59386	4.82401	3.78818	3.62692	4.47392	0.0930641	0.145742	0.228784	0.204338	0.248642	0.292649	0.050437
132	0.883698	1.78125	2.59574	4.82586	3.78897	3.62695	4.47393	0.0931636	0.145859	0.22889	0.204447	0.24871	0.292692	0.0504972
132.2	0.884687	1.78271	2.59762	4.82771	3.78975	3.62697	4.47394	0.0932628	0.145977	0.228995	0.204556	0.248779	0.292735	0.0505574
132.4	0.885675	1.78416	2.5995	4.82954	3.79053	3.62699	4.47394	0.093362	0.146094	0.2291	0.204665	0.248847	0.292777	0.0506175
132.6	0.886662	1.78561	2.60137	4.83138	3.79131	3.62702	4.47395	0.0934611	0.146212	0.229205	0.204773	0.248914	0.29282	0.0506775
132.8	0.887649	1.78706	2.60324	4.8332	3.79208	3.62704	4.47396	0.09356	0.146328	0.229309	0.204881	0.248982	0.292862	0.0507375
133	0.888634	1.78851	2.6051	4.83502	3.79285	3.62706	4.47397	0.0936588	0.146445	0.229414	0.204989	0.249049	0.292904	0.0507974
133.2	0.889619	1.78996	2.60696	4.83683	3.79362	3.62709	4.47397	0.0937574	0.146562	0.229517	0.205096	0.249116	0.292945	0.0508572
133.4	0.890603	1.7914	2.60882	4.83864	3.79438	3.62711	4.47398	0.0938559	0.146678	0.229621	0.205203	0.249182	0.292987	0.050917
133.6	0.891586	1.79284	2.61067	4.84044	3.79514	3.62713	4.47399	0.0939544	0.146794	0.229724	0.20531	0.249248	0.293028	0.0509766
133.8	0.892568	1.79428	2.61252	4.84224	3.79589	3.62716	4.474	0.0940526	0.14691	0.229827	0.205417	0.249314	0.293069	0.0510363
134	0.89355	1.79571	2.61437	4.84403	3.79664	3.62718	4.474	0.0941508	0.147026	0.229929	0.205523	0.24938	0.29311	0.0510958
134.2	0.89453	1.79715	2.61621	4.84581	3.79739	3.6272	4.47401	0.0942488	0.147141	0.230031	0.205629	0.249445	0.29315	0.0511553
134.4	0.89551	1.79858	2.61804	4.84759	3.79813	3.62722	4.47402	0.0943467	0.147256	0.230133	0.205734	0.249511	0.293191	0.0512147
134.6	0.896489	1.80001	2.61988	4.84936	3.79887	3.62724	4.47402	0.0944445	0.147371	0.230235	0.20584	0.249575	0.293231	0.051274
134.8	0.897467	1.80143	2.62171	4.85112	3.79961	3.62726	4.47403	0.0945421	0.147486	0.230336	0.205945	0.24964	0.293271	0.0513333
135	0.898444	1.80286	2.62354	4.85288	3.80034	3.62728	4.47404	0.0946397	0.1476	0.230437	0.20605	0.249704	0.29331	0.0513925
135.2	0.899421	1.80428	2.62536	4.85463	3.80107	3.6273	4.47404	0.0947371	0.147715	0.230538	0.206154	0.249768	0.29335	0.0514516
135.4	0.900396	1.8057	2.62718	4.85638	3.8018	3.62732	4.47405	0.0948344	0.147829	0.230638	0.206258	0.249832	0.293389	0.0515107
135.6	0.901371	1.80711	2.629	4.85812	3.80252	3.62734	4.47406	0.0949315	0.147943	0.230738	0.206362	0.249896	0.293428	0.0515697
135.8	0.902345	1.80853	2.63081	4.85986	3.80324	3.62736	4.47406	0.0950285	0.148057	0.230838	0.206466	0.249959	0.293467	0.0516286
136	0.903318	1.80994	2.63262	4.86159	3.80395	3.62738	4.47407	0.0951254	0.14817	0.230937	0.206569	0.250022	0.293505	0.0516875
136.2	0.90429	1.81135	2.63442	4.86331	3.80467	3.6274	4.47407	0.0952222	0.148283	0.231036	0.206672	0.250085	0.293544	0.0517462
136.4	0.905262	1.81275	2.63622	4.86503	3.80537	3.62742	4.47408	0.0953189	0.148396	0.231135	0.206774	0.250147	0.293582	0.051805
136.6	0.906232	1.81416	2.63802	4.86674	3.80608	3.62744	4.47409	0.0954154	0.148509	0.231233	0.206877	0.250209	0.29362	0.0518636
136.8	0.907202	1.81556	2.63982	4.86844	3.80678	3.62746	4.47409	0.0955118	0.148622	0.231332	0.206979	0.250271	0.293658	0.0519222
137	0.908171	1.81696	2.64161	4.87014	3.80748	3.62748	4.4741	0.0956081	0.148734	0.231429	0.207081	0.250333	0.293695	0.0519807
137.2	0.909139	1.81836	2.6434	4.87184	3.80818	3.6275	4.4741	0.0957042	0.148847	0.231527	0.207182	0.250394	0.293732	0.0520392
137.4	0.910106	1.81975	2.64518	4.87353	3.80887	3.62752	4.47411	0.0958003	0.148959	0.231624	0.207284	0.250455	0.293769	0.0520975
137.6	0.911073	1.82114	2.64696	4.87521	3.80956	3.62753	4.47411	0.0958962	0.14907	0.231721	0.207384	0.250516	0.293806	0.0521558
137.8	0.912038	1.82254	2.64874	4.87689	3.81024	3.62755	4.47412	0.095992	0.149182	0.231818	0.207485	0.250577	0.293843	0.0522141
138	0.913003	1.82392	2.65051	4.87856	3.81092	3.62757	4.47413	0.0960877	0.149293	0.231914	0.207586	0.250637	0.29388	0.0522723
138.2	0.913967	1.82531	2.65228	4.88023	3.8116	3.62759	4.47413	0.0961832	0.149404	0.23201	0.207686	0.250697	0.293916	0.0523304
138.4	0.91493	1.82669	2.65404	4.88189	3.81228	3.6276	4.47414	0.0962786	0.149515	0.232106	0.207785	0.250757	0.293952	0.0523884
138.6	0.915893	1.82807	2.65581	4.88354	3.81295	3.62762	4.47414	0.0963739	0.149626	0.232202	0.207885	0.250817	0.293988	0.0524464
138.8	0.916854	1.82945	2.65757	4.88519	3.81362	3.62764	4.47415	0.0964691	0.149737	0.232297	0.207984	0.250876	0.294024	0.0525043
139	0.917815	1.83083	2.65932	4.88684	3.81429	3.62765	4.47415	0.0965642	0.149847	0.232392	0.208083	0.250935	0.294059	0.0525621
139.2	0.918775	1.8322	2.66107	4.88847	3.81495	3.62767	4.47416	0.0966591	0.149957	0.232486	0.208182	0.250994	0.294094	0.0526199
139.4	0.919734	1.83357	2.66282	4.89011	3.81561	3.62769	4.47416	0.0967539	0.150067	0.23258	0.20828	0.251052	0.29413	0.0526776
139.6	0.920692	1.83494	2.66457	4.89173	3.81626	3.6277	4.47417	0.0968486	0.150177	0.232674	0.208378	0.251111	0.294164	0.0527352
139.8	0.92165	1.83631	2.66631	4.89336	3.81692	3.62772	4.47417	0.0969432	0.150286	0.232768	0.208476	0.251169	0.294199	0.0527928
140	0.922606	1.83768	2.66805	4.89497	3.81757	3.62773	4.47418	0.0970376	0.150396	0.232862	0.208574	0.251227	0.294234	0.0528503
140.2	0.923562	1.83904	2.66978	4.89658	3.81821	3.62775	4.47418	0.0971319	0.150505	0.232955	0.208671	0.251284	0.294268	0.0529077
140.4	0.924517	1.8404	2.67151	4.89819	3.81886	3.62776	4.47418	0.0972261	0.150614	0.233048	0.208768	0.251342	0.294302	0.0529651
140.6	0.925471	1.84176	2.67324	4.89979	3.8195	3.62778	4.47419	0.0973202	0.150722	0.23314	0.208865	0.251399	0.294336	0.0530224
140.8	0.926424	1.84311	2.67496	4.90138	3.82014	3.6278	4.47419	0.0974142	0.150831	0.233232	0.208961	0.251456	0.29437	0.0530796
141	0.927377	1.84447	2.67669	4.90297	3.82077	3.62781	4.4742	0.097508	0.150939	0.233324	0.209058	0.251512	0.294404	0.0531368
141.2	0.928329	1.84582	2.6784	4.90456	3.8214	3.62782	4.4742	0.0976018	0.151047	0.233416	0.209154	0.251569	0.294437	0.0531939
141.4	0.92928	1.84717	2.68012	4.90613	3.82203	3.62784	4.47421	0.0976954	0.151155	0.233507	0.209249	0.251625	0.29447	0.0532509
141.6	0.93023	1.84851	2.68183	4.90771	3.82266	3.62785	4.47421	0.0977889	0.151263	0.233599	0.209345	0.251681	0.294503	0.0533079
141.8	0.931179	1.84986	2.68353	4.90927	3.82328	3.62787	4.47421	0.0978822	0.15137	0.233689	0.20944	0.251736	0.294536	0.0533648
142	0.932127	1.8512	2.68524	4.91084	3.8239	3.62788	4.47422	0.0979755	0.151478	0.23378	0.209535	0.251792	0.294569	0.0534216
142.2	0.933075	1.85254	2.68694	4.91239	3.82452	3.6279	4.47422	0.0980686	0.151585	0.23387	0.209629	0.251847	0.294601	0.0534784
142.4	0.934022	1.85388	2.68864	4.91395	3.82513	3.62791	4.47423	0.0981616	0.151692	0.23396	0.209724	0.251902	0.294634	0.0535351
142.6	0.934968	1.85521	2.69033	4.91549	3.82574	3.62792	4.47423	0.0982545	0.151798	0.23405	0.209818	0.251957	0.294666	0.0535918
142.8	0.935913	1.85654	2.69202	4.91703	3.82635	3.62794	4.47423	0.0983473	0.151905	0.23414	0.209911	0.252011	0.294698	0.0536483
143	0.936858	1.85787	2.69371	4.91857	3.82695	3.62795	4.47424	0.0984399	0.152011	0.234229	0.210005	0.252066	0.29473	0.0537048
143.2	0.937801	1.8592	2.69539	4.9201	3.82756	3.62796	4.47424	0.0985324	0.152117	0.234318	0.210098	0.25212	0.294761	0.0537613
143.4	0.938744	1.86053	2.69707	4.92163	3.82816	3.62798	4.47425	0.0986248	0.152223	0.234406	0.210191	0.252173	0.294793	0.0538177
143.6	0.939686	1.86185	2.69875	4.92315	3.82875	3.62799	4.47425	0.0987171	0.152329	0.234495	0.210284	0.252227	0.294824	0.053874
143.8	0.940627	1.86318	2.70042	4.92466	3.82935	3.628	4.47425	0.0988093	0.152434	0.234583	0.210376	0.25228	0.294855	0.0539302
144	0.941568	1.8645	2.70209	4.92618	3.82994	3.62801	4.47426	0.0989014	0.152539	0.23467	0.210469	0.252334	0.294886	0.0539864
144.2	0.942507	1.86581	2.70376	4.92768	3.83052	3.62803	4.47426	0.0989933	0.152644	0.234758	0.210561	0.252386	0.294917	0.0540425
144.4	0.943446	1.86713	2.70542	4.92918	3.83111	3.62804	4.47426	0.0990851	0.152749	0.234845	0.210652	0.252439	0.294947	0.0540986
144.6	0.944384	1.86844	2.70708	4.93068	3.83169	3.62805	4.47427	0.0991768	0.152854	0.234932	0.210744	0.252492	0.294978	0.0541545
144.8	0.945321	1.86975	2.70874	4.93217	3.83227	3.62806	4.47427	0.0992684	0.152959	0.235019	0.210835	0.252544	0.295008	0.0542105
145	0.946258	1.87106	2.71039	4.93365	3.83285	3.62807	4.47427	0.0993599	0.153063	0.235106	0.210926	0.252596	0.295038	0.0542663
145.2	0.947194	1.87237	2.71204	4.93513	3.83342	3.62809	4.47428	0.0994512	0.153167	0.235192	0.211016	0.252648	0.295068	0.0543221
145.4	0.948128	1.87367	2.71369	4.93661	3.83399	3.6281	4.47428	0.0995425	0.153271	0.235278	0.211107	0.252699	0.295098	0.0543778
145.6	0.949062	1.87497	2.71533	4.93808	3.83456	3.62811	4.47428	0.0996336	0.153375	0.235363	0.211197	0.252751	0.295128	0.0544335
145.8	0.949996	1.87627	2.71697	4.93954	3.83513	3.62812	4.47429	0.0997246	0.153478	0.235449	0.211287	0.252802	0.295157	0.0544891
146	0.950928	1.87757	2.71861	4.941	3.83569	3.62813	4.47429	0.0998155	0.153581	0.235534	0.211376	0.252853	0.295186	0.0545446
146.2	0.95186	1.87887	2.72024	4.94246	3.83625	3.62814	4.47429	0.0999062	0.153685	0.235619	0.211466	0.252903	0.295215	0.0546001
146.4	0.95279	1.88016	2.72187	4.94391	3.83681	3.62815	4.4743	0.0999969	0.153788	0.235703	0.211555	0.252954	0.295244	0.0546555
146.6	0.953721	1.88145	2.7235	4.94535	3.83736	3.62817	4.4743	0.100087	0.15389	0.235788	0.211644	0.253004	0.295273	0.0547108
146.8	0.95465	1.88274	2.72512	4.9468	3.83791	3.62818	4.4743	0.100178	0.153993	0.235872	0.211732	0.253054	0.295302	0.0547661
147	0.955578	1.88403	2.72674	4.94823	3.83846	3.62819	4.47431	0.100268	0.154095	0.235956	0.211821	0.253104	0.29533	0.0548213
147.2	0.956506	1.88531	2.72836	4.94966	3.83901	3.6282	4.47431	0.100358	0.154197	0.236039	0.211909	0.253154	0.295359	0.0548764
147.4	0.957433	1.88659	2.72998	4.95109	3.83955	3.62821	4.47431	0.100448	0.154299	0.236123	0.211997	0.253203	0.295387	0.0549315
147.6	0.958359	1.88787	2.73159	4.95251	3.8401	3.62822	4.47431	0.100538	0.154401	0.236206	0.212085	0.253252	0.295415	0.0549865
147.8	0.959284	1.88915	2.7332	4.95393	3.84064	3.62823	4.47432	0.100628	0.154503	0.236288	0.212172	0.253301	0.295443	0.0550415
148	0.960209	1.89043	2.7348	4.95534	3.84117	3.62824	4.47432	0.100718	0.154604	0.236371	0.212259	0.25335	0.29547	0.0550964
148.2	0.961132	1.8917	2.7364	4.95675	3.84171	3.62825	4.47432	0.100808	0.154705	0.236453	0.212346	0.253399	0.295498	0.0551512
148.4	0.962055	1.89297	2.738	4.95815	3.84224	3.62826	4.47432	0.100897	0.154806	0.236535	0.212433	0.253447	0.295525	0.055206
148.6	0.962978	1.89424	2.73959	4.95955	3.84277	3.62827	4.47433	0.100986	0.154907	0.236617	0.212519	0.253495	0.295553	0.0552607
148.8	0.963899	1.89551	2.74119	4.96094	3.84329	3.62828	4.47433	0.101076	0.155008	0.236699	0.212605	0.253543	0.29558	0.0553153
149	0.964819	1.89677	2.74278	4.96233	3.84382	3.62829	4.47433	0.101165	0.155108	0.23678	0.212691	0.253591	0.295607	0.0553699
149.2	0.965739	1.89804	2.74436	4.96371	3.84434	3.6283	4.47433	0.101254	0.155209	0.236861	0.212777	0.253639	0.295633	0.0554244
149.4	0.966658	1.8993	2.74594	4.96509	3.84486	3.62831	4.47434	0.101343	0.155309	0.236942	0.212862	0.253686	0.29566	0.0554788
149.6	0.967576	1.90056	2.74752	4.96646	3.84537	3.62831	4.47434	0.101432	0.155409	0.237022	0.212947	0.253733	0.295687	0.0555332
149.8	0.968494	1.90181	2.7491	4.96783	3.84589	3.62832	4.47434	0.10152	0.155508	0.237103	0.213032	0.25378	0.295713	0.0555875
150	0.969411	1.90307	2.75067	4.9692	3.8464	3.62833	4.47434	0.101609	0.155608	0.237183	0.213117	0.253827	0.295739	0.0556418
150.2	0.970326	1.90432	2.75224	4.97056	3.84691	3.62834	4.47435	0.101697	0.155707	0.237262	0.213201	0.253874	0.295765	0.055696
150.4	0.971242	1.90557	2.75381	4.97191	3.84742	3.62835	4.47435	0.101786	0.155806	0.237342	0.213286	0.25392	0.295791	0.0557501
150.6	0.972156	1.90682	2.75537	4.97326	3.84792	3.62836	4.47435	0.101874	0.155905	0.237421	0.21337	0.253966	0.295817	0.0558042
150.8	0.973069	1.90807	2.75693	4.97461	3.84842	3.62837	4.47435	0.101962	0.156004	0.2375	0.213453	0.254012	0.295843	0.0558582
151	0.973982	1.90931	2.75849	4.97595	3.84892	3.62838	4.47436	0.10205	0.156103	0.237579	0.213537	0.254058	0.295868	0.0559121
151.2	0.974894	1.91055	2.76004	4.97729	3.84942	3.62838	4.47436	0.102138	0.156201	0.237658	0.21362	0.254104	0.295893	0.055966
151.4	0.975805	1.91179	2.7616	4.97862	3.84991	3.62839	4.47436	0.102226	0.156299	0.237736	0.213703	0.254149	0.295919	0.0560198
151.6	0.976716	1.91303	2.76314	4.97995	3.8504	3.6284	4.47436	0.102314	0.156397	0.237814	0.213786	0.254194	0.295944	0.0560736
151.8	0.977625	1.91427	2.76469	4.98128	3.85089	3.62841	4.47436	0.102401	0.156495	0.237892	0.213869	0.254239	0.295969	0.0561273
152	0.978534	1.9155	2.76623	4.9826	3.85138	3.62842	4.47437	0.102489	0.156593	0.237969	0.213951	0.254284	0.295994	0.0561809
152.2	0.979442	1.91673	2.76777	4.98391	3.85187	3.62843	4.47437	0.102576	0.15669	0.238047	0.214033	0.254329	0.296018	0.0562345
152.4	0.98035	1.91796	2.7693	4.98522	3.85235	3.62843	4.47437	0.102663	0.156788	0.238124	0.214115	0.254373	0.296043	0.056288
152.6	0.981256	1.91919	2.77084	4.98653	3.85283	3.62844	4.47437	0.10275	0.156885	0.238201	0.214197	0.254418	0.296067	0.0563414
152.8	0.982162	1.92041	2.77237	4.98783	3.85331	3.62845	4.47437	0.102837	0.156982	0.238278	0.214278	0.254462	0.296091	0.0563948
153	0.983067	1.92164	2.77389	4.98913	3.85378	3.62846	4.47438	0.102924	0.157079	0.238354	0.214359	0.254506	0.296116	0.0564481
153.2	0.983971	1.92286	2.77542	4.99042	3.85426	3.62846	4.47438	0.103011	0.157175	0.23843	0.21444	0.254549	0.29614	0.0565014
153.4	0.984875	1.92408	2.77694	4.99171	3.85473	3.62847	4.47438	0.103098	0.157271	0.238506	0.214521	0.254593	0.296163	0.0565546
153.6	0.985778	1.92529	2.77845	4.99299	3.8552	3.62848	4.47438	0.103184	0.157368	0.238582	0.214602	0.254636	0.296187	0.0566077
153.8	0.986679	1.92651	2.77997	4.99427	3.85567	3.62849	4.47438	0.103271	0.157464	0.238657	0.214682	0.254679	0.296211	0.0566608
154	0.987581	1.92772	2.78148	4.99555	3.85613	3.62849	4.47439	0.103357	0.15756	0.238733	0.214762	0.254722	0.296234	0.0567138
154.2	0.988481	1.92893	2.78299	4.99682	3.85659	3.6285	4.47439	0.103443	0.157655	0.238808	0.214842	0.254765	0.296258	0.0567667
154.4	0.989381	1.93014	2.78449	4.99809	3.85705	3.62851	4.47439	0.103529	0.157751	0.238882	0.214921	0.254808	0.296281	0.0568196
154.6	0.99028	1.93135	2.786	4.99935	3.85751	3.62851	4.47439	0.103615	0.157846	0.238957	0.215001	0.25485	0.296304	0.0568725
154.8	0.991178	1.93255	2.7875	5.00061	3.85797	3.62852	4.47439	0.103701	0.157941	0.239031	0.21508	0.254892	0.296327	0.0569252
155	0.992075	1.93376	2.78899	5.00186	3.85842	3.62853	4.4744	0.103787	0.158036	0.239105	0.215159	0.254934	0.29635	0.0569779
155.2	0.992972	1.93496	2.79049	5.00311	3.85887	3.62853	4.4744	0.103873	0.158131	0.239179	0.215237	0.254976	0.296372	0.0570306
155.4	0.993867	1.93616	2.79198	5.00436	3.85932	3.62854	4.4744	0.103958	0.158226	0.239253	0.215316	0.255018	0.296395	0.0570832
155.6	0.994762	1.93735	2.79346	5.0056	3.85977	3.62855	4.4744	0.104044	0.15832	0.239326	0.215394	0.255059	0.296418	0.0571357
155.8	0.995657	1.93855	2.79495	5.00684	3.86021	3.62855	4.4744	0.104129	0.158414	0.239399	0.215472	0.255101	0.29644	0.0571881
156	0.99655	1.93974	2.79643	5.00807	3.86066	3.62856	4.4744	0.104214	0.158508	0.239472	0.21555	0.255142	0.296462	0.0572405
156.2	0.997443	1.94093	2.79791	5.0093	3.8611	3.62857	4.4744	0.1043	0.158602	0.239545	0.215628	0.255183	0.296484	0.0572929
156.4	0.998335	1.94212	2.79938	5.01052	3.86154	3.62857	4.47441	0.104385	0.158696	0.239618	0.215705	0.255224	0.296506	0.0573452
156.6	0.999226	1.94331	2.80086	5.01175	3.86197	3.62858	4.47441	0.104469	0.15879	0.23969	0.215782	0.255265	0.296528	0.0573974
156.8	1.00012	1.94449	2.80233	5.01296	3.86241	3.62859	4.47441	0.104554	0.158883	0.239762	0.215859	0.255305	0.29655	0.0574495
157	1.00101	1.94568	2.80379	5.01418	3.86284	3.62859	4.47441	0.104639	0.158976	0.239834	0.215936	0.255345	0.296571	0.0575016
157.2	1.0019	1.94686	2.80526	5.01538	3.86327	3.6286	4.47441	0.104724	0.159069	0.239905	0.216012	0.255385	0.296593	0.0575537
157.4	1.00278	1.94804	2.80672	5.01659	3.8637	3.6286	4.47441	0.104808	0.159162	0.239977	0.216089	0.255425	0.296614	0.0576057
157.6	1.00367	1.94921	2.80818	5.01779	3.86413	3.62861	4.47442	0.104892	0.159255	0.240048	0.216165	0.255465	0.296635	0.0576576
157.8	1.00456	1.95039	2.80963	5.01898	3.86455	3.62862	4.47442	0.104977	0.159347	0.240119	0.216241	0.255505	0.296657	0.0577094
158	1.00544	1.95156	2.81108	5.02018	3.86497	3.62862	4.47442	0.105061	0.159439	0.24019	0.216316	0.255544	0.296678	0.0577612
158.2	1.00633	1.95273	2.81253	5.02137	3.86539	3.62863	4.47442	0.105145	0.159532	0.24026	0.216392	0.255584	0.296699	0.057813
158.4	1.00721	1.9539	2.81398	5.02255	3.86581	3.62863	4.47442	0.105229	0.159624	0.240331	0.216467	0.255623	0.296719	0.0578646
158.6	1.0081	1.95507	2.81542	5.02373	3.86623	3.62864	4.47442	0.105313	0.159715	0.240401	0.216542	0.255662	0.29674	0.0579163
158.8	1.00898	1.95623	2.81686	5.02491	3.86664	3.62864	4.47442	0.105396	0.159807	0.240471	0.216617	0.255701	0.296761	0.0579678
159	1.00986	1.9574	2.8183	5.02608	3.86705	3.62865	4.47442	0.10548	0.159898	0.24054	0.216691	0.255739	0.296781	0.0580193
159.2	1.01074	1.95856	2.81974	5.02725	3.86746	3.62865	4.47443	0.105564	0.15999	0.24061	0.216766	0.255778	0.296801	0.0580708
159.4	1.01162	1.95972	2.82117	5.02841	3.86787	3.62866	4.47443	0.105647	0.160081	0.240679	0.21684	0.255816	0.296822	0.0581221
159.6	1.0125	1.96087	2.8226	5.02957	3.86828	3.62866	4.47443	0.10573	0.160172	0.240748	0.216914	0.255854	0.296842	0.0581735
159.8	1.01338	1.96203	2.82402	5.03073	3.86868	3.62867	4.47443	0.105813	0.160263	0.240817	0.216988	0.255892	0.296862	0.0582247
160	1.01426	1.96318	2.82545	5.03188	3.86909	3.62868	4.47443	0.105897	0.160353	0.240885	0.217061	0.25593	0.296882	0.0582759
160.2	1.01514	1.96433	2.82687	5.03303	3.86949	3.62868	4.47443	0.10598	0.160444	0.240954	0.217135	0.255968	0.296901	0.0583271
160.4	1.01602	1.96548	2.82829	5.03417	3.86988	3.62869	4.47443	0.106062	0.160534	0.241022	0.217208	0.256005	0.296921	0.0583781
160.6	1.01689	1.96663	2.8297	5.03532	3.87028	3.62869	4.47443	0.106145	0.160624	0.24109	0.217281	0.256042	0.296941	0.0584292
160.8	1.01777	1.96778	2.83111	5.03645	3.87068	3.6287	4.47444	0.106228	0.160714	0.241158	0.217353	0.25608	0.29696	0.0584801
161	1.01864	1.96892	2.83252	5.03759	3.87107	3.6287	4.47444	0.10631	0.160804	0.241225	0.217426	0.256117	0.29698	0.058531
161.2	1.01952	1.97006	2.83393	5.03872	3.87146	3.6287	4.47444	0.106393	0.160893	0.241292	0.217498	0.256153	0.296999	0.0585819
161.4	1.02039	1.9712	2.83533	5.03984	3.87185	3.62871	4.47444	0.106475	0.160983	0.24136	0.21757	0.25619	0.297018	0.0586327
161.6	1.02126	1.97234	2.83674	5.04096	3.87224	3.62871	4.47444	0.106557	0.161072	0.241427	0.217642	0.256227	0.297037	0.0586834
161.8	1.02213	1.97348	2.83813	5.04208	3.87262	3.62872	4.47444	0.10664	0.161161	0.241493	0.217714	0.256263	0.297056	0.0587341
162	1.023	1.97461	2.83953	5.0432	3.87301	3.62872	4.47444	0.106722	0.16125	0.24156	0.217785	0.256299	0.297075	0.0587847
162.2	1.02387	1.97574	2.84092	5.04431	3.87339	3.62873	4.47444	0.106804	0.161339	0.241626	0.217857	0.256335	0.297094	0.0588352
162.4	1.02474	1.97687	2.84231	5.04541	3.87377	3.62873	4.47444	0.106885	0.161427	0.241692	0.217928	0.256371	0.297112	0.0588857
162.6	1.02561	1.978	2.8437	5.04652	3.87415	3.62874	4.47445	0.106967	0.161516	0.241758	0.217999	0.256407	0.297131	0.0589362
162.8	1.02648	1.97913	2.84508	5.04762	3.87452	3.62874	4.47445	0.107049	0.161604	0.241824	0.218069	0.256443	0.297149	0.0589865
163	1.02735	1.98025	2.84646	5.04871	3.8749	3.62875	4.47445	0.10713	0.161692	0.241889	0.21814	0.256478	0.297167	0.0590369
163.2	1.02821	1.98137	2.84784	5.0498	3.87527	3.62875	4.47445	0.107212	0.16178	0.241955	0.21821	0.256514	0.297186	0.0590871
163.4	1.02908	1.98249	2.84922	5.05089	3.87564	3.62875	4.47445	0.107293	0.161868	0.24202	0.21828	0.256549	0.297204	0.0591373
163.6	1.02995	1.98361	2.85059	5.05198	3.87601	3.62876	4.47445	0.107374	0.161955	0.242085	0.21835	0.256584	0.297222	0.0591875
163.8	1.03081	1.98473	2.85196	5.05306	3.87638	3.62876	4.47445	0.107455	0.162043	0.242149	0.21842	0.256619	0.29724	0.0592376
164	1.03167	1.98585	2.85333	5.05414	3.87674	3.62877	4.47445	0.107536	0.16213	0.242214	0.218489	0.256653	0.297258	0.0592876
164.2	1.03254	1.98696	2.8547	5.05521	3.87711	3.62877	4.47445	0.107617	0.162217	0.242278	0.218559	0.256688	0.297275	0.0593376
164.4	1.0334	1.98807	2.85606	5.05628	3.87747	3.62877	4.47445	0.107698	0.162304	0.242342	0.218628	0.256722	0.297293	0.0593875
164.6	1.03426	1.98918	2.85742	5.05735	3.87783	3.62878	4.47445	0.107779	0.162391	0.242406	0.218697	0.256757	0.29731	0.0594373
164.8	1.03512	1.99029	2.85878	5.05841	3.87819	3.62878	4.47446	0.107859	0.162477	0.24247	0.218765	0.256791	0.297328	0.0594871
165	1.03598	1.99139	2.86013	5.05947	3.87855	3.62879	4.47446	0.10794	0.162564	0.242533	0.218834	0.256825	0.297345	0.0595369
165.2	1.03684	1.9925	2.86148	5.06052	3.8789	3.62879	4.47446	0.10802	0.16265	0.242597	0.218902	0.256859	0.297362	0.0595866
165.4	1.0377	1.9936	2.86283	5.06158	3.87925	3.62879	4.47446	0.1081	0.162736	0.24266	0.21897	0.256892	0.29738	0.0596362
165.6	1.03856	1.9947	2.86418	5.06262	3.87961	3.6288	4.47446	0.10818	0.162822	0.242723	0.219038	0.256926	0.297397	0.0596858
165.8	1.03941	1.9958	2.86552	5.06367	3.87996	3.6288	4.47446	0.10826	0.162908	0.242785	0.219106	0.256959	0.297414	0.0597353
166	1.04027	1.9969	2.86686	5.06471	3.88031	3.62881	4.47446	0.10834	0.162994	0.242848	0.219174	0.256993	0.29743	0.0597847
166.2	1.04112	1.99799	2.8682	5.06575	3.88065	3.62881	4.47446	0.10842	0.163079	0.24291	0.219241	0.257026	0.297447	0.0598341
166.4	1.04198	1.99908	2.86953	5.06678	3.881	3.62881	4.47446	0.1085	0.163164	0.242972	0.219308	0.257059	0.297464	0.0598835
166.6	1.04283	2.00017	2.87087	5.06782	3.88134	3.62882	4.47446	0.10858	0.16325	0.243034	0.219375	0.257092	0.29748	0.0599328
166.8	1.04369	2.00126	2.8722	5.06884	3.88168	3.62882	4.47446	0.108659	0.163335	0.243096	0.219442	0.257124	0.297497	0.059982
167	1.04454	2.00235	2.87352	5.06987	3.88202	3.62882	4.47446	0.108739	0.163419	0.243158	0.219509	0.257157	0.297513	0.0600311
167.2	1.04539	2.00344	2.87485	5.07089	3.88236	3.62883	4.47447	0.108818	0.163504	0.243219	0.219575	0.257189	0.29753	0.0600803
167.4	1.04624	2.00452	2.87617	5.0719	3.8827	3.62883	4.47447	0.108897	0.163589	0.24328	0.219641	0.257222	0.297546	0.0601293
167.6	1.04709	2.0056	2.87749	5.07292	3.88304	3.62883	4.47447	0.108976	0.163673	0.243341	0.219707	0.257254	0.297562	0.0601783
167.8	1.04794	2.00668	2.87881	5.07393	3.88337	3.62884	4.47447	0.109055	0.163757	0.243402	0.219773	0.257286	0.297578	0.0602273
168	1.04879	2.00776	2.88012	5.07494	3.8837	3.62884	4.47447	0.109134	0.163841	0.243463	0.219839	0.257318	0.297594	0.0602761
168.2	1.04964	2.00884	2.88143	5.07594	3.88403	3.62884	4.47447	0.109213	0.163925	0.243523	0.219904	0.25735	0.29761	0.060325
168.4	1.05049	2.00991	2.88274	5.07694	3.88436	3.62885	4.47447	0.109292	0.164009	0.243584	0.21997	0.257381	0.297626	0.0603737
168.6	1.05133	2.01099	2.88405	5.07794	3.88469	3.62885	4.47447	0.109371	0.164092	0.243644	0.220035	0.257413	0.297641	0.0604225
168.8	1.05218	2.01206	2.88535	5.07893	3.88501	3.62885	4.47447	0.109449	0.164176	0.243704	0.2201	0.257444	0.297657	0.0604711
169	1.05303	2.01313	2.88666	5.07992	3.88534	3.62886	4.47447	0.109528	0.164259	0.243763	0.220165	0.257475	0.297673	0.0605197
169.2	1.05387	2.01419	2.88795	5.08091	3.88566	3.62886	4.47447	0.109606	0.164342	0.243823	0.220229	0.257506	0.297688	0.0605683
169.4	1.05471	2.01526	2.88925	5.08189	3.88598	3.62886	4.47447	0.109684	0.164425	0.243882	0.220294	0.257537	0.297703	0.0606168
169.6	1.05556	2.01632	2.89054	5.08287	3.8863	3.62887	4.47447	0.109762	0.164508	0.243941	0.220358	0.257568	0.297719	0.0606652
169.8	1.0564	2.01739	2.89183	5.08385	3.88662	3.62887	4.47447	0.10984	0.164591	0.244	0.220422	0.257599	0.297734	0.0607136
170	1.05724	2.01845	2.89312	5.08482	3.88694	3.62887	4.47448	0.109918	0.164673	0.244059	0.220486	0.257629	0.297749	0.0607619
170.2	1.05808	2.0195	2.89441	5.08579	3.88725	3.62887	4.47448	0.109996	0.164755	0.244118	0.220549	0.25766	0.297764	0.0608102
170.4	1.05892	2.02056	2.89569	5.08676	3.88757	3.62888	4.47448	0.110074	0.164837	0.244176	0.220613	0.25769	0.297779	0.0608584
170.6	1.05976	2.02162	2.89697	5.08772	3.88788	3.62888	4.47448	0.110151	0.164919	0.244235	0.220676	0.25772	0.297794	0.0609066
170.8	1.0606	2.02267	2.89825	5.08868	3.88819	3.62888	4.47448	0.110229	0.165001	0.244293	0.220739	0.25775	0.297809	0.0609547
171	1.06144	2.02372	2.89953	5.08964	3.8885	3.62889	4.47448	0.110306	0.165083	0.244351	0.220802	0.25778	0.297823	0.0610027
171.2	1.06228	2.02477	2.9008	5.09059	3.88881	3.62889	4.47448	0.110384	0.165165	0.244408	0.220865	0.25781	0.297838	0.0610507
171.4	1.06311	2.02582	2.90207	5.09154	3.88911	3.62889	4.47448	0.110461	0.165246	0.244466	0.220928	0.25784	0.297852	0.0610986
171.6	1.06395	2.02686	2.90334	5.09249	3.88942	3.62889	4.47448	0.110538	0.165327	0.244523	0.22099	0.257869	0.297867	0.0611465
171.8	1.06479	2.02791	2.9046	5.09344	3.88972	3.6289	4.47448	0.110615	0.165408	0.24458	0.221052	0.257898	0.297881	0.0611943
172	1.06562	2.02895	2.90587	5.09438	3.89002	3.6289	4.47448	0.110692	0.165489	0.244637	0.221114	0.257928	0.297896	0.0612421
172.2	1.06645	2.02999	2.90713	5.09532	3.89032	3.6289	4.47448	0.110769	0.16557	0.244694	0.221176	0.257957	0.29791	0.0612898
172.4	1.06729	2.03103	2.90838	5.09625	3.89062	3.6289	4.47448	0.110846	0.165651	0.244751	0.221238	0.257986	0.297924	0.0613375
172.6	1.06812	2.03207	2.90964	5.09718	3.89092	3.62891	4.47448	0.110922	0.165731	0.244808	0.2213	0.258015	0.297938	0.0613851
172.8	1.06895	2.0331	2.91089	5.09811	3.89122	3.62891	4.47448	0.110999	0.165811	0.244864	0.221361	0.258044	0.297952	0.0614326
173	1.06978	2.03414	2.91214	5.09904	3.89151	3.62891	4.47448	0.111075	0.165892	0.24492	0.221422	0.258072	0.297966	0.0614801
173.2	1.07061	2.03517	2.91339	5.09996	3.89181	3.62891	4.47448	0.111152	0.165972	0.244976	0.221483	0.258101	0.29798	0.0615276
173.4	1.07144	2.0362	2.91464	5.10088	3.8921	3.62892	4.47448	0.111228	0.166051	0.245032	0.221544	0.258129	0.297993	0.061575
173.6	1.07227	2.03723	2.91588	5.10179	3.89239	3.62892	4.47448	0.111304	0.166131	0.245087	0.221605	0.258157	0.298007	0.0616223
173.8	1.0731	2.03826	2.91712	5.10271	3.89268	3.62892	4.47449	0.11138	0.166211	0.245143	0.221665	0.258186	0.298021	0.0616696
174	1.07393	2.03928	2.91836	5.10362	3.89297	3.62892	4.47449	0.111456	0.16629	0.245198	0.221726	0.258214	0.298034	0.0617168
174.2	1.07475	2.04031	2.91959	5.10452	3.89325	3.62893	4.47449	0.111532	0.166369	0.245253	0.221786	0.258242	0.298048	0.0617639
174.4	1.07558	2.04133	2.92083	5.10543	3.89354	3.62893	4.47449	0.111608	0.166449	0.245308	0.221846	0.258269	0.298061	0.0618111
174.6	1.07641	2.04235	2.92206	5.10633	3.89382	3.62893	4.47449	0.111684	0.166528	0.245363	0.221906	0.258297	0.298074	0.0618581
174.8	1.07723	2.04337	2.92329	5.10723	3.8941	3.62893	4.47449	0.111759	0.166606	0.245418	0.221965	0.258325	0.298088	0.0619051
175	1.07806	2.04438	2.92451	5.10812	3.89438	3.62894	4.47449	0.111835	0.166685	0.245472	0.222025	0.258352	0.298101	0.0619521
175.2	1.07888	2.0454	2.92573	5.10901	3.89466	3.62894	4.47449	0.11191	0.166764	0.245526	0.222084	0.258379	0.298114	0.061999
175.4	1.0797	2.04641	2.92696	5.1099	3.89494	3.62894	4.47449	0.111985	0.166842	0.245581	0.222143	0.258407	0.298127	0.0620458
175.6	1.08052	2.04742	2.92817	5.11079	3.89522	3.62894	4.47449	0.112061	0.16692	0.245635	0.222202	0.258434	0.29814	0.0620926
175.8	1.08134	2.04843	2.92939	5.11167	3.8955	3.62894	4.47449	0.112136	0.166998	0.245688	0.222261	0.258461	0.298153	0.0621393
176	1.08217	2.04944	2.9306	5.11255	3.89577	3.62895	4.47449	0.112211	0.167076	0.245742	0.22232	0.258488	0.298165	0.062186
176.2	1.08299	2.05045	2.93181	5.11343	3.89604	3.62895	4.47449	0.112286	0.167154	0.245795	0.222378	0.258514	0.298178	0.0622326
176.4	1.0838	2.05145	2.93302	5.1143	3.89632	3.62895	4.47449	0.11236	0.167232	0.245849	0.222437	0.258541	0.298191	0.0622792
176.6	1.08462	2.05246	2.93423	5.11517	3.89659	3.62895	4.47449	0.112435	0.167309	0.245902	0.222495	0.258568	0.298203	0.0623257
176.8	1.08544	2.05346	2.93543	5.11604	3.89685	3.62895	4.47449	0.11251	0.167386	0.245955	0.222553	0.258594	0.298216	0.0623722
177	1.08626	2.05446	2.93663	5.1169	3.89712	3.62896	4.47449	0.112584	0.167464	0.246008	0.222611	0.25862	0.298228	0.0624186
177.2	1.08707	2.05546	2.93783	5.11777	3.89739	3.62896	4.47449	0.112659	0.167541	0.24606	0.222668	0.258646	0.298241	0.062465
177.4	1.08789	2.05645	2.93903	5.11862	3.89765	3.62896	4.47449	0.112733	0.167618	0.246113	0.222726	0.258673	0.298253	0.0625113
177.6	1.0887	2.05745	2.94022	5.11948	3.89792	3.62896	4.47449	0.112807	0.167694	0.246165	0.222783	0.258698	0.298265	0.0625575
177.8	1.08952	2.05844	2.94142	5.12033	3.89818	3.62896	4.47449	0.112881	0.167771	0.246217	0.222841	0.258724	0.298278	0.0626037
178	1.09033	2.05943	2.94261	5.12118	3.89844	3.62897	4.47449	0.112955	0.167848	0.246269	0.222898	0.25875	0.29829	0.0626498
178.2	1.09115	2.06042	2.94379	5.12203	3.8987	3.62897	4.47449	0.113029	0.167924	0.246321	0.222954	0.258776	0.298302	0.0626959
178.4	1.09196	2.06141	2.94498	5.12288	3.89896	3.62897	4.47449	0.113103	0.168	0.246373	0.223011	0.258801	0.298314	0.062742
178.6	1.09277	2.0624	2.94616	5.12372	3.89922	3.62897	4.4745	0.113177	0.168076	0.246424	0.223068	0.258827	0.298326	0.062788
178.8	1.09358	2.06338	2.94734	5.12456	3.89948	3.62897	4.4745	0.113251	0.168152	0.246476	0.223124	0.258852	0.298338	0.0628339
179	1.09439	2.06436	2.94852	5.12539	3.89973	3.62897	4.4745	0.113324	0.168228	0.246527	0.22318	0.258877	0.298349	0.0628798
179.2	1.0952	2.06534	2.94969	5.12623	3.89999	3.62898	4.4745	0.113398	0.168303	0.246578	0.223236	0.258902	0.298361	0.0629256
179.4	1.09601	2.06632	2.95087	5.12706	3.90024	3.62898	4.4745	0.113471	0.168379	0.246629	0.223292	0.258927	0.298373	0.0629714
179.6	1.09682	2.0673	2.95204	5.12789	3.90049	3.62898	4.4745	0.113544	0.168454	0.24668	0.223348	0.258952	0.298384	0.0630171
179.8	1.09762	2.06828	2.95321	5.12871	3.90074	3.62898	4.4745	0.113618	0.168529	0.24673	0.223404	0.258977	0.298396	0.0630628
180	1.09843	2.06925	2.95437	5.12953	3.90099	3.62898	4.4745	0.113691	0.168604	0.246781	0.223459	0.259001	0.298407	0.0631084
180.2	1.09924	2.07023	2.95554	5.13035	3.90124	3.62899	4.4745	0.113764	0.168679	0.246831	0.223514	0.259026	0.298419	0.0631539
180.4	1.10004	2.0712	2.9567	5.13117	3.90149	3.62899	4.4745	0.113837	0.168754	0.246881	0.22357	0.25905	0.29843	0.0631994
180.6	1.10085	2.07217	2.95786	5.13198	3.90173	3.62899	4.4745	0.113909	0.168829	0.246931	0.223625	0.259075	0.298441	0.0632449
180.8	1.10165	2.07314	2.95901	5.1328	3.90198	3.62899	4.4745	0.113982	0.168903	0.246981	0.223679	0.259099	0.298453	0.0632903
181	1.10245	2.0741	2.96017	5.1336	3.90222	3.62899	4.4745	0.114055	0.168978	0.24703	0.223734	0.259123	0.298464	0.0633357
181.2	1.10326	2.07507	2.96132	5.13441	3.90246	3.62899	4.4745	0.114127	0.169052	0.24708	0.223789	0.259147	0.298475	0.063381
181.4	1.10406	2.07603	2.96247	5.13521	3.9027	3.62899	4.4745	0.1142	0.169126	0.247129	0.223843	0.259171	0.298486	0.0634262
181.6	1.10486	2.07699	2.96362	5.13601	3.90294	3.629	4.4745	0.114272	0.1692	0.247179	0.223897	0.259195	0.298497	0.0634714
181.8	1.10566	2.07796	2.96476	5.13681	3.90318	3.629	4.4745	0.114344	0.169273	0.247228	0.223951	0.259219	0.298508	0.0635165
182	1.10646	2.07891	2.96591	5.13761	3.90342	3.629	4.4745	0.114417	0.169347	0.247276	0.224005	0.259242	0.298519	0.0635616
182.2	1.10726	2.07987	2.96705	5.1384	3.90366	3.629	4.4745	0.114489	0.169421	0.247325	0.224059	0.259266	0.298529	0.0636067
182.4	1.10806	2.08083	2.96819	5.13919	3.90389	3.629	4.4745	0.114561	0.169494	0.247374	0.224113	0.259289	0.29854	0.0636517
182.6	1.10886	2.08178	2.96932	5.13997	3.90413	3.629	4.4745	0.114633	0.169567	0.247422	0.224166	0.259313	0.298551	0.0636966
182.8	1.10965	2.08273	2.97046	5.14076	3.90436	3.62901	4.4745	0.114704	0.16964	0.247471	0.224219	0.259336	0.298561	0.0637415
183	1.11045	2.08368	2.97159	5.14154	3.90459	3.62901	4.4745	0.114776	0.169713	0.247519	0.224272	0.259359	0.298572	0.0637863
183.2	1.11125	2.08463	2.97272	5.14232	3.90482	3.62901	4.4745	0.114848	0.169786	0.247567	0.224325	0.259382	0.298582	0.0638311
183.4	1.11204	2.08558	2.97384	5.1431	3.90505	3.62901	4.4745	0.114919	0.169859	0.247615	0.224378	0.259405	0.298593	0.0638758
183.6	1.11284	2.08653	2.97497	5.14387	3.90528	3.62901	4.4745	0.114991	0.169931	0.247662	0.224431	0.259428	0.298603	0.0639205
183.8	1.11363	2.08747	2.97609	5.14464	3.90551	3.62901	4.4745	0.115062	0.170004	0.24771	0.224484	0.25945	0.298614	0.0639651
184	1.11442	2.08841	2.97721	5.14541	3.90574	3.62901	4.4745	0.115133	0.170076	0.247757	0.224536	0.259473	0.298624	0.0640097
184.2	1.11521	2.08935	2.97833	5.14618	3.90596	3.62901	4.4745	0.115205	0.170148	0.247805	0.224588	0.259495	0.298634	0.0640542
184.4	1.11601	2.09029	2.97945	5.14694	3.90619	3.62902	4.4745	0.115276	0.17022	0.247852	0.22464	0.259518	0.298644	0.0640987
184.6	1.1168	2.09123	2.98056	5.1477	3.90641	3.62902	4.4745	0.115347	0.170292	0.247899	0.224692	0.25954	0.298654	0.0641431
184.8	1.11759	2.09217	2.98167	5.14846	3.90663	3.62902	4.4745	0.115418	0.170364	0.247946	0.224744	0.259562	0.298664	0.0641875
185	1.11838	2.0931	2.98278	5.14921	3.90685	3.62902	4.4745	0.115488	0.170435	0.247992	0.224796	0.259585	0.298674	0.0642318
185.2	1.11917	2.09404	2.98389	5.14997	3.90707	3.62902	4.4745	0.115559	0.170507	0.248039	0.224847	0.259607	0.298684	0.0642761
185.4	1.11996	2.09497	2.98499	5.15072	3.90729	3.62902	4.4745	0.11563	0.170578	0.248085	0.224899	0.259629	0.298694	0.0643203
185.6	1.12074	2.0959	2.9861	5.15147	3.90751	3.62902	4.4745	0.1157	0.170649	0.248132	0.22495	0.25965	0.298704	0.0643644
185.8	1.12153	2.09683	2.9872	5.15221	3.90773	3.62902	4.47451	0.115771	0.17072	0.248178	0.225001	0.259672	0.298714	0.0644086
186	1.12232	2.09775	2.98829	5.15295	3.90794	3.62903	4.47451	0.115841	0.170791	0.248224	0.225052	0.259694	0.298723	0.0644526
186.2	1.1231	2.09868	2.98939	5.15369	3.90816	3.62903	4.47451	0.115911	0.170862	0.24827	0.225103	0.259715	0.298733	0.0644966
186.4	1.12389	2.0996	2.99048	5.15443	3.90837	3.62903	4.47451	0.115981	0.170932	0.248315	0.225153	0.259737	0.298743	0.0645406
186.6	1.12467	2.10052	2.99158	5.15517	3.90859	3.62903	4.47451	0.116052	0.171003	0.248361	0.225204	0.259758	0.298752	0.0645845
186.8	1.12546	2.10145	2.99267	5.1559	3.9088	3.62903	4.47451	0.116122	0.171073	0.248406	0.225254	0.25978	0.298762	0.0646284
187	1.12624	2.10236	2.99375	5.15663	3.90901	3.62903	4.47451	0.116191	0.171144	0.248452	0.225304	0.259801	0.298771	0.0646722
187.2	1.12702	2.10328	2.99484	5.15736	3.90922	3.62903	4.47451	0.116261	0.171214	0.248497	0.225355	0.259822	0.298781	0.0647159
187.4	1.1278	2.1042	2.99592	5.15809	3.90943	3.62903	4.47451	0.116331	0.171284	0.248542	0.225405	0.259843	0.29879	0.0647597
187.6	1.12858	2.10511	2.997	5.15881	3.90964	3.62904	4.47451	0.116401	0.171353	0.248587	0.225454	0.259864	0.298799	0.0648033
187.8	1.12936	2.10603	2.99808	5.15953	3.90984	3.62904	4.47451	0.11647	0.171423	0.248631	0.225504	0.259885	0.298809	0.0648469
188	1.13014	2.10694	2.99916	5.16025	3.91005	3.62904	4.47451	0.11654	0.171493	0.248676	0.225554	0.259905	0.298818	0.0648905
188.2	1.13092	2.10785	3.00023	5.16096	3.91025	3.62904	4.47451	0.116609	0.171562	0.24872	0.225603	0.259926	0.298827	0.064934
188.4	1.1317	2.10876	3.0013	5.16168	3.91046	3.62904	4.47451	0.116678	0.171631	0.248765	0.225652	0.259947	0.298836	0.0649774
188.6	1.13248	2.10966	3.00238	5.16239	3.91066	3.62904	4.47451	0.116748	0.171701	0.248809	0.225701	0.259967	0.298845	0.0650209
188.8	1.13326	2.11057	3.00344	5.1631	3.91086	3.62904	4.47451	0.116817	0.17177	0.248853	0.22575	0.259987	0.298854	0.0650642
189	1.13403	2.11147	3.00451	5.1638	3.91106	3.62904	4.47451	0.116886	0.171839	0.248897	0.225799	0.260008	0.298863	0.0651075
189.2	1.13481	2.11238	3.00557	5.16451	3.91126	3.62904	4.47451	0.116955	0.171907	0.248941	0.225848	0.260028	0.298872	0.0651508
189.4	1.13558	2.11328	3.00663	5.16521	3.91146	3.62904	4.47451	0.117023	0.171976	0.248984	0.225896	0.260048	0.298881	0.065194
189.6	1.13636	2.11418	3.00769	5.16591	3.91166	3.62905	4.47451	0.117092	0.172045	0.249028	0.225945	0.260068	0.29889	0.0652371
189.8	1.13713	2.11507	3.00875	5.16661	3.91186	3.62905	4.47451	0.117161	0.172113	0.249071	0.225993	0.260088	0.298898	0.0652803
190	1.13791	2.11597	3.00981	5.1673	3.91206	3.62905	4.47451	0.117229	0.172181	0.249115	0.226041	0.260108	0.298907	0.0653233
190.2	1.13868	2.11687	3.01086	5.16799	3.91225	3.62905	4.47451	0.117298	0.172249	0.249158	0.226089	0.260128	0.298916	0.0653663
190.4	1.13945	2.11776	3.01191	5.16868	3.91245	3.62905	4.47451	0.117366	0.172317	0.249201	0.226137	0.260147	0.298924	0.0654093
190.6	1.14022	2.11865	3.01296	5.16937	3.91264	3.62905	4.47451	0.117435	0.172385	0.249243	0.226185	0.260167	0.298933	0.0654522
190.8	1.14099	2.11954	3.01401	5.17006	3.91283	3.62905	4.47451	0.117503	0.172453	0.249286	0.226232	0.260186	0.298941	0.0654951
191	1.14176	2.12043	3.01505	5.17074	3.91302	3.62905	4.47451	0.117571	0.172521	0.249329	0.22628	0.260206	0.29895	0.0655379
191.2	1.14253	2.12132	3.0161	5.17142	3.91321	3.62905	4.47451	0.117639	0.172588	0.249371	0.226327	0.260225	0.298958	0.0655806
191.4	1.1433	2.1222	3.01714	5.1721	3.9134	3.62905	4.47451	0.117707	0.172655	0.249414	0.226374	0.260244	0.298967	0.0656233
191.6	1.14407	2.12309	3.01817	5.17277	3.91359	3.62906	4.47451	0.117775	0.172723	0.249456	0.226422	0.260264	0.298975	0.065666
191.8	1.14483	2.12397	3.01921	5.17345	3.91378	3.62906	4.47451	0.117843	0.17279	0.249498	0.226468	0.260283	0.298983	0.0657086
192	1.1456	2.12485	3.02025	5.17412	3.91397	3.62906	4.47451	0.11791	0.172857	0.24954	0.226515	0.260302	0.298991	0.0657512
192.2	1.14637	2.12573	3.02128	5.17479	3.91416	3.62906	4.47451	0.117978	0.172924	0.249582	0.226562	0.260321	0.299	0.0657937
192.4	1.14713	2.12661	3.02231	5.17545	3.91434	3.62906	4.47451	0.118046	0.17299	0.249623	0.226608	0.26034	0.299008	0.0658362
192.6	1.1479	2.12749	3.02334	5.17612	3.91453	3.62906	4.47451	0.118113	0.173057	0.249665	0.226655	0.260358	0.299016	0.0658786
192.8	1.14866	2.12836	3.02436	5.17678	3.91471	3.62906	4.47451	0.11818	0.173123	0.249706	0.226701	0.260377	0.299024	0.065921
193	1.14942	2.12924	3.02539	5.17744	3.91489	3.62906	4.47451	0.118248	0.17319	0.249748	0.226747	0.260396	0.299032	0.0659633
193.2	1.15019	2.13011	3.02641	5.1781	3.91507	3.62906	4.47451	0.118315	0.173256	0.249789	0.226793	0.260414	0.29904	0.0660056
193.4	1.15095	2.13098	3.02743	5.17876	3.91525	3.62906	4.47451	0.118382	0.173322	0.24983	0.226839	0.260433	0.299048	0.0660478
193.6	1.15171	2.13185	3.02845	5.17941	3.91543	3.62906	4.47451	0.118449	0.173388	0.249871	0.226885	0.260451	0.299056	0.06609
193.8	1.15247	2.13272	3.02946	5.18006	3.91561	3.62906	4.47451	0.118516	0.173454	0.249912	0.226931	0.260469	0.299064	0.0661321
194	1.15323	2.13359	3.03048	5.18071	3.91579	3.62906	4.47451	0.118583	0.17352	0.249952	0.226976	0.260487	0.299071	0.0661742
194.2	1.15399	2.13445	3.03149	5.18136	3.91597	3.62907	4.47451	0.11865	0.173585	0.249993	0.227022	0.260506	0.299079	0.0662162
194.4	1.15475	2.13532	3.0325	5.182	3.91615	3.62907	4.47451	0.118716	0.173651	0.250033	0.227067	0.260524	0.299087	0.0662582
194.6	1.15551	2.13618	3.03351	5.18264	3.91632	3.62907	4.47451	0.118783	0.173716	0.250074	0.227112	0.260542	0.299095	0.0663001
194.8	1.15627	2.13704	3.03452	5.18329	3.9165	3.62907	4.47451	0.118849	0.173781	0.250114	0.227157	0.260559	0.299102	0.066342
195	1.15702	2.1379	3.03552	5.18392	3.91667	3.62907	4.47451	0.118916	0.173846	0.250154	0.227202	0.260577	0.29911	0.0663838
195.2	1.15778	2.13876	3.03652	5.18456	3.91685	3.62907	4.47451	0.118982	0.173911	0.250194	0.227246	0.260595	0.299117	0.0664256
195.4	1.15853	2.13961	3.03752	5.18519	3.91702	3.62907	4.47451	0.119048	0.173976	0.250234	0.227291	0.260613	0.299125	0.0664674
195.6	1.15929	2.14047	3.03852	5.18583	3.91719	3.62907	4.47451	0.119114	0.174041	0.250273	0.227336	0.26063	0.299132	0.0665091
195.8	1.16004	2.14132	3.03952	5.18646	3.91736	3.62907	4.47451	0.119181	0.174106	0.250313	0.22738	0.260648	0.29914	0.0665507
196	1.1608	2.14217	3.04051	5.18708	3.91753	3.62907	4.47451	0.119247	0.17417	0.250352	0.227424	0.260665	0.299147	0.0665923
196.2	1.16155	2.14303	3.0415	5.18771	3.9177	3.62907	4.47451	0.119312	0.174234	0.250392	0.227468	0.260682	0.299154	0.0666338
196.4	1.1623	2.14388	3.04249	5.18833	3.91787	3.62907	4.47451	0.119378	0.174299	0.250431	0.227512	0.2607	0.299162	0.0666753
196.6	1.16305	2.14472	3.04348	5.18895	3.91804	3.62907	4.47451	0.119444	0.174363	0.25047	0.227556	0.260717	0.299169	0.0667168
196.8	1.16381	2.14557	3.04447	5.18957	3.9182	3.62907	4.47451	0.11951	0.174427	0.250509	0.2276	0.260734	0.299176	0.0667582
197	1.16456	2.14642	3.04545	5.19019	3.91837	3.62908	4.47451	0.119575	0.174491	0.250548	0.227643	0.260751	0.299183	0.0667996
197.2	1.16531	2.14726	3.04643	5.1908	3.91854	3.62908	4.47451	0.119641	0.174554	0.250586	0.227687	0.260768	0.29919	0.0668409
197.4	1.16605	2.1481	3.04741	5.19142	3.9187	3.62908	4.47451	0.119706	0.174618	0.250625	0.22773	0.260785	0.299198	0.0668821
197.6	1.1668	2.14894	3.04839	5.19203	3.91886	3.62908	4.47451	0.119772	0.174681	0.250664	0.227774	0.260802	0.299205	0.0669234
197.8	1.16755	2.14978	3.04937	5.19264	3.91903	3.62908	4.47451	0.119837	0.174745	0.250702	0.227817	0.260818	0.299212	0.0669645
198	1.1683	2.15062	3.05034	5.19324	3.91919	3.62908	4.47451	0.119902	0.174808	0.25074	0.22786	0.260835	0.299219	0.0670056
198.2	1.16905	2.15146	3.05131	5.19385	3.91935	3.62908	4.47451	0.119967	0.174871	0.250778	0.227903	0.260852	0.299226	0.0670467
198.4	1.16979	2.15229	3.05229	5.19445	3.91951	3.62908	4.47451	0.120032	0.174934	0.250816	0.227945	0.260868	0.299232	0.0670877
198.6	1.17054	2.15313	3.05325	5.19505	3.91967	3.62908	4.47451	0.120097	0.174997	0.250854	0.227988	0.260885	0.299239	0.0671287
198.8	1.17128	2.15396	3.05422	5.19565	3.91983	3.62908	4.47451	0.120162	0.17506	0.250892	0.228031	0.260901	0.299246	0.0671696
199	1.17203	2.15479	3.05519	5.19625	3.91999	3.62908	4.47451	0.120227	0.175123	0.25093	0.228073	0.260917	0.299253	0.0672105
199.2	1.17277	2.15562	3.05615	5.19684	3.92015	3.62908	4.47451	0.120291	0.175185	0.250967	0.228115	0.260934	0.29926	0.0672514
199.4	1.17351	2.15645	3.05711	5.19744	3.9203	3.62908	4.47451	0.120356	0.175248	0.251005	0.228157	0.26095	0.299266	0.0672922
199.6	1.17425	2.15728	3.05807	5.19803	3.92046	3.62908	4.47451	0.12042	0.17531	0.251042	0.228199	0.260966	0.299273	0.0673329
199.8	1.175	2.1581	3.05903	5.19861	3.92061	3.62908	4.47451	0.120485	0.175372	0.251079	0.228241	0.260982	0.29928	0.0673736
200	1.17574	2.15893	3.05998	5.1992	3.92077	3.62908	4.47451	0.120549	0.175434	0.251116	0.228283	0.260998	0.299286	0.0674143
200.2	1.17648	2.15975	3.06093	5.19979	3.92092	3.62908	4.47451	0.120613	0.175496	0.251153	0.228325	0.261014	0.299293	0.0674549
200.4	1.17722	2.16057	3.06189	5.20037	3.92108	3.62909	4.47451	0.120677	0.175558	0.25119	0.228366	0.26103	0.299299	0.0674954
200.6	1.17796	2.16139	3.06283	5.20095	3.92123	3.62909	4.47452	0.120742	0.17562	0.251227	0.228408	0.261045	0.299306	0.0675359
200.8	1.17869	2.16221	3.06378	5.20153	3.92138	3.62909	4.47452	0.120806	0.175681	0.251264	0.228449	0.261061	0.299312	0.0675764
201	1.17943	2.16303	3.06473	5.20211	3.92153	3.62909	4.47452	0.120869	0.175743	0.2513	0.22849	0.261077	0.299319	0.0676168
201.2	1.18017	2.16384	3.06567	5.20268	3.92168	3.62909	4.47452	0.120933	0.175804	0.251337	0.228532	0.261092	0.299325	0.0676572
201.4	1.18091	2.16466	3.06661	5.20325	3.92183	3.62909	4.47452	0.120997	0.175865	0.251373	0.228573	0.261108	0.299332	0.0676975
201.6	1.18164	2.16547	3.06755	5.20382	3.92198	3.62909	4.47452	0.121061	0.175926	0.251409	0.228613	0.261123	0.299338	0.0677378
201.8	1.18238	2.16628	3.06849	5.20439	3.92213	3.62909	4.47452	0.121124	0.175987	0.251445	0.228654	0.261138	0.299344	0.067778
202	1.18311	2.16709	3.06943	5.20496	3.92228	3.62909	4.47452	0.121188	0.176048	0.251481	0.228695	0.261154	0.29935	0.0678182
202.2	1.18385	2.1679	3.07036	5.20553	3.92242	3.62909	4.47452	0.121251	0.176109	0.251517	0.228735	0.261169	0.299357	0.0678583
202.4	1.18458	2.16871	3.0713	5.20609	3.92257	3.62909	4.47452	0.121315	0.17617	0.251553	0.228776	0.261184	0.299363	0.0678984
202.6	1.18531	2.16952	3.07223	5.20665	3.92271	3.62909	4.47452	0.121378	0.17623	0.251589	0.228816	0.261199	0.299369	0.0679385
202.8	1.18605	2.17032	3.07316	5.20721	3.92286	3.62909	4.47452	0.121441	0.176291	0.251624	0.228856	0.261214	0.299375	0.0679785
203	1.18678	2.17113	3.07408	5.20777	3.923	3.62909	4.47452	0.121504	0.176351	0.25166	0.228896	0.261229	0.299381	0.0680184
203.2	1.18751	2.17193	3.07501	5.20832	3.92315	3.62909	4.47452	0.121567	0.176411	0.251695	0.228936	0.261244	0.299387	0.0680583
203.4	1.18824	2.17273	3.07593	5.20888	3.92329	3.62909	4.47452	0.12163	0.176471	0.25173	0.228976	0.261258	0.299393	0.0680982
203.6	1.18897	2.17353	3.07685	5.20943	3.92343	3.62909	4.47452	0.121693	0.176531	0.251765	0.229016	0.261273	0.299399	0.068138
203.8	1.1897	2.17433	3.07777	5.20998	3.92357	3.62909	4.47452	0.121756	0.176591	0.2518	0.229056	0.261288	0.299405	0.0681778
204	1.19043	2.17512	3.07869	5.21053	3.92371	3.62909	4.47452	0.121819	0.176651	0.251835	0.229095	0.261302	0.299411	0.0682175
204.2	1.19115	2.17592	3.07961	5.21108	3.92385	3.62909	4.47452	0.121881	0.176711	0.25187	0.229134	0.261317	0.299417	0.0682572
204.4	1.19188	2.17671	3.08052	5.21162	3.92399	3.6291	4.47452	0.121944	0.17677	0.251905	0.229174	0.261331	0.299423	0.0682968
204.6	1.19261	2.17751	3.08143	5.21216	3.92413	3.6291	4.47452	0.122006	0.17683	0.251939	0.229213	0.261346	0.299429	0.0683364
204.8	1.19333	2.1783	3.08234	5.2127	3.92427	3.6291	4.47452	0.122069	0.176889	0.251974	0.229252	0.26136	0.299434	0.0683759
205	1.19406	2.17909	3.08325	5.21324	3.9244	3.6291	4.47452	0.122131	0.176948	0.252008	0.229291	0.261374	0.29944	0.0684154
205.2	1.19478	2.17988	3.08416	5.21378	3.92454	3.6291	4.47452	0.122193	0.177007	0.252042	0.22933	0.261389	0.299446	0.0684549
205.4	1.19551	2.18067	3.08506	5.21432	3.92468	3.6291	4.47452	0.122255	0.177066	0.252077	0.229369	0.261403	0.299452	0.0684943
205.6	1.19623	2.18145	3.08597	5.21485	3.92481	3.6291	4.47452	0.122317	0.177125	0.252111	0.229407	0.261417	0.299457	0.0685337
205.8	1.19695	2.18224	3.08687	5.21538	3.92495	3.6291	4.47452	0.122379	0.177184	0.252145	0.229446	0.261431	0.299463	0.068573
206	1.19768	2.18302	3.08777	5.21591	3.92508	3.6291	4.47452	0.122441	0.177242	0.252178	0.229484	0.261445	0.299469	0.0686122
206.2	1.1984	2.1838	3.08867	5.21644	3.92521	3.6291	4.47452	0.122503	0.177301	0.252212	0.229522	0.261459	0.299474	0.0686515
206.4	1.19912	2.18459	3.08956	5.21697	3.92535	3.6291	4.47452	0.122565	0.177359	0.252246	0.229561	0.261473	0.29948	0.0686906
206.6	1.19984	2.18537	3.09046	5.21749	3.92548	3.6291	4.47452	0.122626	0.177417	0.252279	0.229599	0.261486	0.299485	0.0687298
206.8	1.20056	2.18614	3.09135	5.21802	3.92561	3.6291	4.47452	0.122688	0.177475	0.252313	0.229637	0.2615	0.299491	0.0687689
207	1.20128	2.18692	3.09224	5.21854	3.92574	3.6291	4.47452	0.12275	0.177534	0.252346	0.229675	0.261514	0.299496	0.0688079
207.2	1.202	2.1877	3.09313	5.21906	3.92587	3.6291	4.47452	0.122811	0.177591	0.252379	0.229712	0.261527	0.299502	0.0688469
207.4	1.20272	2.18847	3.09402	5.21957	3.926	3.6291	4.47452	0.122872	0.177649	0.252412	0.22975	0.261541	0.299507	0.0688859
207.6	1.20343	2.18925	3.0949	5.22009	3.92613	3.6291	4.47452	0.122934	0.177707	0.252446	0.229787	0.261554	0.299512	0.0689248
207.8	1.20415	2.19002	3.09579	5.2206	3.92626	3.6291	4.47452	0.122995	0.177765	0.252478	0.229825	0.261568	0.299518	0.0689636
208	1.20487	2.19079	3.09667	5.22112	3.92639	3.6291	4.47452	0.123056	0.177822	0.252511	0.229862	0.261581	0.299523	0.0690025
208.2	1.20558	2.19156	3.09755	5.22163	3.92651	3.6291	4.47452	0.123117	0.177879	0.252544	0.2299	0.261594	0.299528	0.0690412
208.4	1.2063	2.19233	3.09843	5.22214	3.92664	3.6291	4.47452	0.123178	0.177937	0.252577	0.229937	0.261608	0.299533	0.06908
208.6	1.20701	2.19309	3.0993	5.22265	3.92677	3.6291	4.47452	0.123239	0.177994	0.252609	0.229974	0.261621	0.299539	0.0691187
208.8	1.20773	2.19386	3.10018	5.22315	3.92689	3.6291	4.47452	0.1233	0.178051	0.252642	0.230011	0.261634	0.299544	0.0691573
209	1.20844	2.19462	3.10105	5.22365	3.92702	3.6291	4.47452	0.12336	0.178108	0.252674	0.230047	0.261647	0.299549	0.0691959
209.2	1.20915	2.19539	3.10192	5.22416	3.92714	3.6291	4.47452	0.123421	0.178165	0.252706	0.230084	0.26166	0.299554	0.0692344
209.4	1.20986	2.19615	3.10279	5.22466	3.92726	3.6291	4.47452	0.123482	0.178222	0.252738	0.230121	0.261673	0.299559	0.069273
209.6	1.21058	2.19691	3.10366	5.22516	3.92739	3.6291	4.47452	0.123542	0.178278	0.25277	0.230157	0.261686	0.299564	0.0693114
209.8	1.21129	2.19767	3.10453	5.22565	3.92751	3.62911	4.47452	0.123603	0.178335	0.252802	0.230194	0.261698	0.299569	0.0693498
210	1.212	2.19843	3.10539	5.22615	3.92763	3.62911	4.47452	0.123663	0.178391	0.252834	0.23023	0.261711	0.299574	0.0693882
210.2	1.21271	2.19918	3.10626	5.22664	3.92775	3.62911	4.47452	0.123723	0.178447	0.252866	0.230266	0.261724	0.299579	0.0694266
210.4	1.21341	2.19994	3.10712	5.22714	3.92787	3.62911	4.47452	0.123783	0.178504	0.252897	0.230302	0.261737	0.299584	0.0694648
210.6	1.21412	2.20069	3.10798	5.22763	3.92799	3.62911	4.47452	0.123844	0.17856	0.252929	0.230338	0.261749	0.299589	0.0695031
210.8	1.21483	2.20145	3.10883	5.22812	3.92811	3.62911	4.47452	0.123904	0.178616	0.25296	0.230374	0.261762	0.299594	0.0695413
211	1.21554	2.2022	3.10969	5.2286	3.92823	3.62911	4.47452	0.123964	0.178671	0.252992	0.23041	0.261774	0.299599	0.0695794
211.2	1.21624	2.20295	3.11054	5.22909	3.92835	3.62911	4.47452	0.124023	0.178727	0.253023	0.230446	0.261786	0.299604	0.0696176
211.4	1.21695	2.2037	3.1114	5.22957	3.92847	3.62911	4.47452	0.124083	0.178783	0.253054	0.230481	0.261799	0.299609	0.0696556
211.6	1.21766	2.20444	3.11225	5.23006	3.92858	3.62911	4.47452	0.124143	0.178838	0.253085	0.230517	0.261811	0.299614	0.0696936
211.8	1.21836	2.20519	3.1131	5.23054	3.9287	3.62911	4.47452	0.124203	0.178894	0.253116	0.230552	0.261823	0.299618	0.0697316
212	1.21907	2.20594	3.11394	5.23102	3.92882	3.62911	4.47452	0.124262	0.178949	0.253147	0.230587	0.261836	0.299623	0.0697696
212.2	1.21977	2.20668	3.11479	5.23149	3.92893	3.62911	4.47452	0.124322	0.179004	0.253178	0.230623	0.261848	0.299628	0.0698075
212.4	1.22047	2.20742	3.11563	5.23197	3.92905	3.62911	4.47452	0.124381	0.17906	0.253209	0.230658	0.26186	0.299632	0.0698453
212.6	1.22117	2.20817	3.11648	5.23244	3.92916	3.62911	4.47452	0.124441	0.179115	0.253239	0.230693	0.261872	0.299637	0.0698831
212.8	1.22188	2.20891	3.11732	5.23292	3.92928	3.62911	4.47452	0.1245	0.179169	0.25327	0.230728	0.261884	0.299642	0.0699209
213	1.22258	2.20964	3.11816	5.23339	3.92939	3.62911	4.47452	0.124559	0.179224	0.2533	0.230762	0.261896	0.299646	0.0699586
213.2	1.22328	2.21038	3.11899	5.23386	3.9295	3.62911	4.47452	0.124618	0.179279	0.25333	0.230797	0.261908	0.299651	0.0699963
213.4	1.22398	2.21112	3.11983	5.23432	3.92962	3.62911	4.47452	0.124677	0.179334	0.253361	0.230832	0.261919	0.299656	0.0700339
213.6	1.22468	2.21186	3.12066	5.23479	3.92973	3.62911	4.47452	0.124736	0.179388	0.253391	0.230866	0.261931	0.29966	0.0700715
213.8	1.22538	2.21259	3.1215	5.23526	3.92984	3.62911	4.47452	0.124795	0.179442	0.253421	0.230901	0.261943	0.299665	0.070109
214	1.22607	2.21332	3.12233	5.23572	3.92995	3.62911	4.47452	0.124854	0.179497	0.253451	0.230935	0.261954	0.299669	0.0701465
214.2	1.22677	2.21405	3.12316	5.23618	3.93006	3.62911	4.47452	0.124913	0.179551	0.253481	0.230969	0.261966	0.299674	0.070184
214.4	1.22747	2.21478	3.12398	5.23664	3.93017	3.62911	4.47452	0.124971	0.179605	0.25351	0.231003	0.261978	0.299678	0.0702214
214.6	1.22817	2.21551	3.12481	5.2371	3.93028	3.62911	4.47452	0.12503	0.179659	0.25354	0.231037	0.261989	0.299682	0.0702588
214.8	1.22886	2.21624	3.12563	5.23756	3.93039	3.62911	4.47452	0.125088	0.179713	0.25357	0.231071	0.262	0.299687	0.0702961
215	1.22956	2.21697	3.12646	5.23801	3.93049	3.62911	4.47452	0.125147	0.179767	0.253599	0.231105	0.262012	0.299691	0.0703334
215.2	1.23025	2.21769	3.12728	5.23847	3.9306	3.62911	4.47452	0.125205	0.17982	0.253629	0.231139	0.262023	0.299696	0.0703707
215.4	1.23095	2.21842	3.1281	5.23892	3.93071	3.62911	4.47452	0.125264	0.179874	0.253658	0.231172	0.262034	0.2997	0.0704079
215.6	1.23164	2.21914	3.12891	5.23937	3.93082	3.62911	4.47452	0.125322	0.179927	0.253687	0.231206	0.262046	0.299704	0.070445
215.8	1.23233	2.21986	3.12973	5.23982	3.93092	3.62911	4.47452	0.12538	0.179981	0.253716	0.231239	0.262057	0.299708	0.0704821
216	1.23302	2.22059	3.13055	5.24027	3.93103	3.62911	4.47452	0.125438	0.180034	0.253745	0.231273	0.262068	0.299713	0.0705192
216.2	1.23372	2.2213	3.13136	5.24071	3.93113	3.62911	4.47452	0.125496	0.180087	0.253774	0.231306	0.262079	0.299717	0.0705562
216.4	1.23441	2.22202	3.13217	5.24116	3.93124	3.62911	4.47452	0.125554	0.18014	0.253803	0.231339	0.26209	0.299721	0.0705932
216.6	1.2351	2.22274	3.13298	5.2416	3.93134	3.62911	4.47452	0.125612	0.180193	0.253832	0.231372	0.262101	0.299725	0.0706302
216.8	1.23579	2.22346	3.13379	5.24204	3.93144	3.62911	4.47452	0.12567	0.180246	0.253861	0.231405	0.262112	0.299729	0.0706671
217	1.23648	2.22417	3.13459	5.24248	3.93155	3.62911	4.47452	0.125727	0.180298	0.253889	0.231438	0.262123	0.299734	0.0707039
217.2	1.23717	2.22489	3.1354	5.24292	3.93165	3.62911	4.47452	0.125785	0.180351	0.253918	0.231471	0.262134	0.299738	0.0707408
217.4	1.23785	2.2256	3.1362	5.24336	3.93175	3.62912	4.47452	0.125843	0.180404	0.253946	0.231503	0.262144	0.299742	0.0707775
217.6	1.23854	2.22631	3.137	5.2438	3.93185	3.62912	4.47452	0.1259	0.180456	0.253974	0.231536	0.262155	0.299746	0.0708143
217.8	1.23923	2.22702	3.1378	5.24423	3.93196	3.62912	4.47452	0.125957	0.180508	0.254003	0.231569	0.262166	0.29975	0.070851
218	1.23992	2.22773	3.1386	5.24466	3.93206	3.62912	4.47452	0.126015	0.180561	0.254031	0.231601	0.262176	0.299754	0.0708876
218.2	1.2406	2.22844	3.1394	5.2451	3.93216	3.62912	4.47452	0.126072	0.180613	0.254059	0.231633	0.262187	0.299758	0.0709242
218.4	1.24129	2.22914	3.14019	5.24553	3.93226	3.62912	4.47452	0.126129	0.180665	0.254087	0.231666	0.262197	0.299762	0.0709608
218.6	1.24197	2.22985	3.14099	5.24595	3.93236	3.62912	4.47452	0.126186	0.180717	0.254115	0.231698	0.262208	0.299766	0.0709973
218.8	1.24266	2.23055	3.14178	5.24638	3.93245	3.62912	4.47452	0.126243	0.180768	0.254143	0.23173	0.262218	0.29977	0.0710338
219	1.24334	2.23125	3.14257	5.24681	3.93255	3.62912	4.47452	0.1263	0.18082	0.25417	0.231762	0.262229	0.299774	0.0710702
219.2	1.24402	2.23196	3.14336	5.24723	3.93265	3.62912	4.47452	0.126357	0.180872	0.254198	0.231794	0.262239	0.299778	0.0711066
219.4	1.24471	2.23266	3.14414	5.24766	3.93275	3.62912	4.47452	0.126414	0.180923	0.254226	0.231825	0.262249	0.299782	0.071143
219.6	1.24539	2.23336	3.14493	5.24808	3.93284	3.62912	4.47452	0.126471	0.180975	0.254253	0.231857	0.262259	0.299785	0.0711793
219.8	1.24607	2.23405	3.14571	5.2485	3.93294	3.62912	4.47452	0.126528	0.181026	0.254281	0.231889	0.26227	0.299789	0.0712156
220	1.24675	2.23475	3.1465	5.24892	3.93304	3.62912	4.47452	0.126584	0.181077	0.254308	0.23192	0.26228	0.299793	0.0712518
220.2	1.24743	2.23545	3.14728	5.24933	3.93313	3.62912	4.47452	0.126641	0.181128	0.254335	0.231952	0.26229	0.299797	0.071288
220.4	1.24811	2.23614	3.14806	5.24975	3.93323	3.62912	4.47452	0.126697	0.181179	0.254362	0.231983	0.2623	0.299801	0.0713241
220.6	1.24879	2.23684	3.14884	5.25016	3.93332	3.62912	4.47452	0.126754	0.18123	0.254389	0.232014	0.26231	0.299804	0.0713603
220.8	1.24947	2.23753	3.14961	5.25058	3.93342	3.62912	4.47452	0.12681	0.181281	0.254416	0.232045	0.26232	0.299808	0.0713963
221	1.25014	2.23822	3.15039	5.25099	3.93351	3.62912	4.47452	0.126866	0.181332	0.254443	0.232077	0.26233	0.299812	0.0714323
221.2	1.25082	2.23891	3.15116	5.2514	3.9336	3.62912	4.47452	0.126922	0.181383	0.25447	0.232108	0.262339	0.299815	0.0714683
221.4	1.2515	2.2396	3.15193	5.25181	3.9337	3.62912	4.47452	0.126978	0.181433	0.254497	0.232138	0.262349	0.299819	0.0715043
221.6	1.25217	2.24029	3.1527	5.25221	3.93379	3.62912	4.47452	0.127034	0.181484	0.254524	0.232169	0.262359	0.299823	0.0715402
221.8	1.25285	2.24097	3.15347	5.25262	3.93388	3.62912	4.47452	0.12709	0.181534	0.25455	0.2322	0.262369	0.299826	0.071576
222	1.25352	2.24166	3.15424	5.25303	3.93397	3.62912	4.47452	0.127146	0.181584	0.254577	0.232231	0.262378	0.29983	0.0716118
222.2	1.2542	2.24234	3.155	5.25343	3.93406	3.62912	4.47452	0.127202	0.181634	0.254603	0.232261	0.262388	0.299834	0.0716476
222.4	1.25487	2.24303	3.15577	5.25383	3.93415	3.62912	4.47452	0.127258	0.181684	0.254629	0.232292	0.262397	0.299837	0.0716833
222.6	1.25555	2.24371	3.15653	5.25423	3.93424	3.62912	4.47452	0.127314	0.181734	0.254656	0.232322	0.262407	0.299841	0.071719
222.8	1.25622	2.24439	3.15729	5.25463	3.93433	3.62912	4.47452	0.127369	0.181784	0.254682	0.232352	0.262416	0.299844	0.0717547
223	1.25689	2.24507	3.15805	5.25503	3.93442	3.62912	4.47452	0.127425	0.181834	0.254708	0.232383	0.262426	0.299848	0.0717903
223.2	1.25756	2.24575	3.15881	5.25543	3.93451	3.62912	4.47452	0.12748	0.181884	0.254734	0.232413	0.262435	0.299851	0.0718259
223.4	1.25823	2.24642	3.15957	5.25582	3.9346	3.62912	4.47452	0.127536	0.181933	0.25476	0.232443	0.262445	0.299855	0.0718614
223.6	1.2589	2.2471	3.16032	5.25622	3.93469	3.62912	4.47452	0.127591	0.181983	0.254786	0.232473	0.262454	0.299858	0.0718969
223.8	1.25957	2.24778	3.16107	5.25661	3.93478	3.62912	4.47452	0.127646	0.182032	0.254811	0.232502	0.262463	0.299862	0.0719323
224	1.26024	2.24845	3.16183	5.257	3.93486	3.62912	4.47452	0.127701	0.182081	0.254837	0.232532	0.262472	0.299865	0.0719677
224.2	1.26091	2.24912	3.16258	5.25739	3.93495	3.62912	4.47452	0.127756	0.18213	0.254863	0.232562	0.262481	0.299868	0.0720031
224.4	1.26158	2.2498	3.16332	5.25778	3.93504	3.62912	4.47452	0.127811	0.18218	0.254888	0.232592	0.262491	0.299872	0.0720384
224.6	1.26225	2.25047	3.16407	5.25817	3.93512	3.62912	4.47452	0.127866	0.182229	0.254914	0.232621	0.2625	0.299875	0.0720737
224.8	1.26291	2.25114	3.16482	5.25855	3.93521	3.62912	4.47452	0.127921	0.182277	0.254939	0.232651	0.262509	0.299878	0.072109
225	1.26358	2.2518	3.16556	5.25894	3.93529	3.62912	4.47452	0.127976	0.182326	0.254965	0.23268	0.262518	0.299882	0.0721442
225.2	1.26425	2.25247	3.16631	5.25932	3.93538	3.62912	4.47452	0.128031	0.182375	0.25499	0.232709	0.262527	0.299885	0.0721793
225.4	1.26491	2.25314	3.16705	5.2597	3.93546	3.62912	4.47452	0.128086	0.182424	0.255015	0.232738	0.262535	0.299888	0.0722144
225.6	1.26558	2.2538	3.16779	5.26008	3.93555	3.62912	4.47452	0.12814	0.182472	0.25504	0.232768	0.262544	0.299892	0.0722495
225.8	1.26624	2.25447	3.16853	5.26046	3.93563	3.62912	4.47452	0.128195	0.18252	0.255065	0.232797	0.262553	0.299895	0.0722846
226	1.2669	2.25513	3.16926	5.26084	3.93571	3.62912	4.47452	0.128249	0.182569	0.25509	0.232826	0.262562	0.299898	0.0723196
226.2	1.26757	2.25579	3.17	5.26122	3.9358	3.62912	4.47452	0.128304	0.182617	0.255115	0.232854	0.262571	0.299901	0.0723545
226.4	1.26823	2.25645	3.17073	5.26159	3.93588	3.62912	4.47452	0.128358	0.182665	0.25514	0.232883	0.262579	0.299904	0.0723895
226.6	1.26889	2.25711	3.17147	5.26197	3.93596	3.62912	4.47452	0.128412	0.182713	0.255164	0.232912	0.262588	0.299908	0.0724243
226.8	1.26955	2.25777	3.1722	5.26234	3.93604	3.62912	4.47452	0.128466	0.182761	0.255189	0.232941	0.262597	0.299911	0.0724592
227	1.27021	2.25843	3.17293	5.26272	3.93612	3.62912	4.47452	0.128521	0.182809	0.255213	0.232969	0.262605	0.299914	0.072494
227.2	1.27087	2.25908	3.17366	5.26309	3.9362	3.62912	4.47452	0.128575	0.182857	0.255238	0.232998	0.262614	0.299917	0.0725287
227.4	1.27153	2.25974	3.17438	5.26346	3.93628	3.62912	4.47452	0.128629	0.182905	0.255262	0.233026	0.262622	0.29992	0.0725635
227.6	1.27219	2.26039	3.17511	5.26382	3.93636	3.62912	4.47452	0.128683	0.182952	0.255287	0.233054	0.262631	0.299923	0.0725981
227.8	1.27285	2.26105	3.17583	5.26419	3.93644	3.62912	4.47452	0.128736	0.183	0.255311	0.233082	0.262639	0.299926	0.0726328
228	1.27351	2.2617	3.17655	5.26456	3.93652	3.62912	4.47452	0.12879	0.183047	0.255335	0.233111	0.262647	0.299929	0.0726674
228.2	1.27417	2.26235	3.17728	5.26492	3.9366	3.62912	4.47452	0.128844	0.183094	0.255359	0.233139	0.262656	0.299932	0.0727019
228.4	1.27482	2.263	3.178	5.26528	3.93668	3.62912	4.47452	0.128898	0.183142	0.255383	0.233167	0.262664	0.299935	0.0727365
228.6	1.27548	2.26365	3.17871	5.26565	3.93676	3.62912	4.47452	0.128951	0.183189	0.255407	0.233195	0.262672	0.299938	0.0727709
228.8	1.27614	2.2643	3.17943	5.26601	3.93684	3.62912	4.47452	0.129005	0.183236	0.255431	0.233222	0.26268	0.299941	0.0728054
229	1.27679	2.26494	3.18015	5.26637	3.93691	3.62912	4.47452	0.129058	0.183283	0.255455	0.23325	0.262688	0.299944	0.0728398
229.2	1.27745	2.26559	3.18086	5.26673	3.93699	3.62912	4.47452	0.129112	0.18333	0.255479	0.233278	0.262696	0.299947	0.0728741
229.4	1.2781	2.26623	3.18157	5.26708	3.93707	3.62912	4.47452	0.129165	0.183376	0.255502	0.233305	0.262705	0.29995	0.0729085
229.6	1.27875	2.26688	3.18228	5.26744	3.93714	3.62912	4.47452	0.129218	0.183423	0.255526	0.233333	0.262713	0.299953	0.0729428
229.8	1.27941	2.26752	3.18299	5.26779	3.93722	3.62912	4.47452	0.129271	0.18347	0.255549	0.23336	0.262721	0.299956	0.072977
230	1.28006	2.26816	3.1837	5.26815	3.9373	3.62912	4.47452	0.129324	0.183516	0.255573	0.233388	0.262729	0.299959	0.0730112
230.2	1.28071	2.2688	3.18441	5.2685	3.93737	3.62912	4.47452	0.129377	0.183562	0.255596	0.233415	0.262736	0.299962	0.0730454
230.4	1.28136	2.26944	3.18511	5.26885	3.93745	3.62912	4.47452	0.12943	0.183609	0.255619	0.233442	0.262744	0.299965	0.0730795
230.6	1.28201	2.27008	3.18582	5.2692	3.93752	3.62912	4.47452	0.129483	0.183655	0.255643	0.233469	0.262752	0.299968	0.0731136
230.8	1.28266	2.27071	3.18652	5.26955	3.9376	3.62912	4.47452	0.129536	0.183701	0.255666	0.233496	0.26276	0.29997	0.0731476
231	1.28331	2.27135	3.18722	5.2699	3.93767	3.62912	4.47452	0.129589	0.183747	0.255689	0.233523	0.262768	0.299973	0.0731816
231.2	1.28396	2.27198	3.18792	5.27025	3.93774	3.62913	4.47452	0.129642	0.183793	0.255712	0.23355	0.262775	0.299976	0.0732156
231.4	1.28461	2.27262	3.18862	5.27059	3.93782	3.62913	4.47452	0.129694	0.183839	0.255735	0.233577	0.262783	0.299979	0.0732495
231.6	1.28526	2.27325	3.18932	5.27094	3.93789	3.62913	4.47452	0.129747	0.183885	0.255758	0.233604	0.262791	0.299982	0.0732834
231.8	1.28591	2.27388	3.19001	5.27128	3.93796	3.62913	4.47452	0.129799	0.18393	0.255781	0.233631	0.262798	0.299984	0.0733173
232	1.28655	2.27451	3.19071	5.27162	3.93803	3.62913	4.47452	0.129852	0.183976	0.255803	0.233657	0.262806	0.299987	0.0733511
232.2	1.2872	2.27514	3.1914	5.27196	3.9381	3.62913	4.47452	0.129904	0.184021	0.255826	0.233684	0.262813	0.29999	0.0733849
232.4	1.28785	2.27577	3.19209	5.2723	3.93818	3.62913	4.47452	0.129956	0.184067	0.255849	0.23371	0.262821	0.299992	0.0734186
232.6	1.28849	2.2764	3.19278	5.27264	3.93825	3.62913	4.47452	0.130009	0.184112	0.255871	0.233737	0.262828	0.299995	0.0734523
232.8	1.28914	2.27702	3.19347	5.27298	3.93832	3.62913	4.47452	0.130061	0.184157	0.255894	0.233763	0.262836	0.299998	0.073486
233	1.28978	2.27765	3.19416	5.27331	3.93839	3.62913	4.47452	0.130113	0.184203	0.255916	0.233789	0.262843	0.300001	0.0735196
233.2	1.29043	2.27827	3.19485	5.27365	3.93846	3.62913	4.47452	0.130165	0.184248	0.255938	0.233815	0.26285	0.300003	0.0735532
233.4	1.29107	2.2789	3.19553	5.27398	3.93853	3.62913	4.47452	0.130217	0.184293	0.255961	0.233841	0.262858	0.300006	0.0735867
233.6	1.29171	2.27952	3.19621	5.27432	3.9386	3.62913	4.47452	0.130269	0.184337	0.255983	0.233867	0.262865	0.300008	0.0736202
233.8	1.29235	2.28014	3.1969	5.27465	3.93867	3.62913	4.47452	0.130321	0.184382	0.256005	0.233893	0.262872	0.300011	0.0736537
234	1.29299	2.28076	3.19758	5.27498	3.93874	3.62913	4.47452	0.130372	0.184427	0.256027	0.233919	0.262879	0.300014	0.0736871
234.2	1.29364	2.28138	3.19826	5.27531	3.9388	3.62913	4.47452	0.130424	0.184472	0.256049	0.233945	0.262886	0.300016	0.0737205
234.4	1.29428	2.282	3.19893	5.27564	3.93887	3.62913	4.47452	0.130476	0.184516	0.256071	0.233971	0.262893	0.300019	0.0737538
234.6	1.29492	2.28261	3.19961	5.27596	3.93894	3.62913	4.47452	0.130527	0.184561	0.256093	0.233996	0.2629	0.300021	0.0737872
234.8	1.29556	2.28323	3.20029	5.27629	3.93901	3.62913	4.47452	0.130579	0.184605	0.256115	0.234022	0.262908	0.300024	0.0738204
235	1.29619	2.28384	3.20096	5.27662	3.93907	3.62913	4.47452	0.13063	0.184649	0.256136	0.234047	0.262914	0.300026	0.0738537
235.2	1.29683	2.28446	3.20163	5.27694	3.93914	3.62913	4.47452	0.130682	0.184693	0.256158	0.234073	0.262921	0.300029	0.0738869
235.4	1.29747	2.28507	3.2023	5.27726	3.93921	3.62913	4.47452	0.130733	0.184737	0.25618	0.234098	0.262928	0.300031	0.07392
235.6	1.29811	2.28568	3.20297	5.27758	3.93927	3.62913	4.47452	0.130784	0.184782	0.256201	0.234123	0.262935	0.300034	0.0739531
235.8	1.29874	2.28629	3.20364	5.27791	3.93934	3.62913	4.47452	0.130835	0.184825	0.256223	0.234149	0.262942	0.300036	0.0739862
236	1.29938	2.2869	3.20431	5.27822	3.93941	3.62913	4.47452	0.130886	0.184869	0.256244	0.234174	0.262949	0.300039	0.0740193
236.2	1.30002	2.28751	3.20498	5.27854	3.93947	3.62913	4.47452	0.130937	0.184913	0.256265	0.234199	0.262956	0.300041	0.0740523
236.4	1.30065	2.28812	3.20564	5.27886	3.93954	3.62913	4.47452	0.130988	0.184957	0.256287	0.234224	0.262962	0.300044	0.0740852
236.6	1.30128	2.28872	3.2063	5.27918	3.9396	3.62913	4.47452	0.131039	0.185	0.256308	0.234249	0.262969	0.300046	0.0741182
236.8	1.30192	2.28933	3.20697	5.27949	3.93966	3.62913	4.47452	0.13109	0.185044	0.256329	0.234273	0.262976	0.300048	0.0741511
237	1.30255	2.28994	3.20763	5.27981	3.93973	3.62913	4.47452	0.131141	0.185087	0.25635	0.234298	0.262982	0.300051	0.0741839
237.2	1.30319	2.29054	3.20829	5.28012	3.93979	3.62913	4.47452	0.131192	0.185131	0.256371	0.234323	0.262989	0.300053	0.0742167
237.4	1.30382	2.29114	3.20894	5.28043	3.93986	3.62913	4.47452	0.131242	0.185174	0.256392	0.234348	0.262996	0.300056	0.0742495
237.6	1.30445	2.29174	3.2096	5.28074	3.93992	3.62913	4.47452	0.131293	0.185217	0.256413	0.234372	0.263002	0.300058	0.0742822
237.8	1.30508	2.29234	3.21026	5.28105	3.93998	3.62913	4.47452	0.131343	0.18526	0.256434	0.234397	0.263009	0.30006	0.074315
238	1.30571	2.29294	3.21091	5.28136	3.94004	3.62913	4.47452	0.131394	0.185303	0.256454	0.234421	0.263015	0.300063	0.0743476
238.2	1.30634	2.29354	3.21156	5.28167	3.94011	3.62913	4.47452	0.131444	0.185346	0.256475	0.234445	0.263021	0.300065	0.0743802
238.4	1.30697	2.29414	3.21221	5.28198	3.94017	3.62913	4.47452	0.131495	0.185389	0.256496	0.23447	0.263028	0.300067	0.0744128
238.6	1.3076	2.29474	3.21286	5.28228	3.94023	3.62913	4.47452	0.131545	0.185431	0.256516	0.234494	0.263034	0.300069	0.0744454
238.8	1.30823	2.29533	3.21351	5.28259	3.94029	3.62913	4.47452	0.131595	0.185474	0.256537	0.234518	0.263041	0.300072	0.0744779
239	1.30886	2.29593	3.21416	5.28289	3.94035	3.62913	4.47452	0.131645	0.185517	0.256557	0.234542	0.263047	0.300074	0.0745104
239.2	1.30948	2.29652	3.21481	5.2832	3.94041	3.62913	4.47452	0.131695	0.185559	0.256578	0.234566	0.263053	0.300076	0.0745428
239.4	1.31011	2.29711	3.21545	5.2835	3.94047	3.62913	4.47452	0.131745	0.185602	0.256598	0.23459	0.263059	0.300078	0.0745752
239.6	1.31074	2.2977	3.2161	5.2838	3.94053	3.62913	4.47452	0.131795	0.185644	0.256618	0.234614	0.263065	0.300081	0.0746076
239.8	1.31136	2.29829	3.21674	5.2841	3.94059	3.62913	4.47452	0.131845	0.185686	0.256638	0.234638	0.263072	0.300083	0.0746399
240	1.31199	2.29888	3.21738	5.2844	3.94065	3.62913	4.47452	0.131895	0.185728	0.256659	0.234662	0.263078	0.300085	0.0746722
240.2	1.31261	2.29947	3.21802	5.2847	3.94071	3.62913	4.47452	0.131945	0.18577	0.256679	0.234685	0.263084	0.300087	0.0747045
240.4	1.31324	2.30006	3.21866	5.28499	3.94077	3.62913	4.47452	0.131994	0.185812	0.256699	0.234709	0.26309	0.300089	0.0747367
240.6	1.31386	2.30065	3.2193	5.28529	3.94083	3.62913	4.47452	0.132044	0.185854	0.256719	0.234733	0.263096	0.300092	0.0747689
240.8	1.31449	2.30123	3.21993	5.28558	3.94089	3.62913	4.47452	0.132093	0.185896	0.256738	0.234756	0.263102	0.300094	0.074801
241	1.31511	2.30182	3.22057	5.28588	3.94095	3.62913	4.47452	0.132143	0.185938	0.256758	0.234779	0.263108	0.300096	0.0748331
241.2	1.31573	2.3024	3.2212	5.28617	3.941	3.62913	4.47452	0.132192	0.185979	0.256778	0.234803	0.263114	0.300098	0.0748652
241.4	1.31635	2.30298	3.22183	5.28646	3.94106	3.62913	4.47452	0.132242	0.186021	0.256798	0.234826	0.26312	0.3001	0.0748972
241.6	1.31697	2.30357	3.22246	5.28675	3.94112	3.62913	4.47452	0.132291	0.186063	0.256817	0.234849	0.263125	0.300102	0.0749292
241.8	1.31759	2.30415	3.22309	5.28704	3.94118	3.62913	4.47452	0.13234	0.186104	0.256837	0.234872	0.263131	0.300104	0.0749612
242	1.31821	2.30473	3.22372	5.28733	3.94123	3.62913	4.47452	0.132389	0.186145	0.256856	0.234896	0.263137	0.300106	0.0749931
242.2	1.31883	2.30531	3.22435	5.28762	3.94129	3.62913	4.47452	0.132439	0.186187	0.256876	0.234919	0.263143	0.300108	0.075025
242.4	1.31945	2.30588	3.22497	5.28791	3.94135	3.62913	4.47452	0.132488	0.186228	0.256895	0.234941	0.263148	0.30011	0.0750568
242.6	1.32007	2.30646	3.2256	5.28819	3.9414	3.62913	4.47452	0.132537	0.186269	0.256915	0.234964	0.263154	0.300112	0.0750886
242.8	1.32069	2.30704	3.22622	5.28848	3.94146	3.62913	4.47452	0.132586	0.18631	0.256934	0.234987	0.26316	0.300115	0.0751204
243	1.32131	2.30761	3.22685	5.28876	3.94151	3.62913	4.47452	0.132634	0.186351	0.256953	0.23501	0.263165	0.300117	0.0751522
243.2	1.32192	2.30819	3.22747	5.28905	3.94157	3.62913	4.47452	0.132683	0.186392	0.256972	0.235033	0.263171	0.300119	0.0751839
243.4	1.32254	2.30876	3.22809	5.28933	3.94162	3.62913	4.47452	0.132732	0.186432	0.256991	0.235055	0.263177	0.300121	0.0752155
243.6	1.32316	2.30933	3.2287	5.28961	3.94168	3.62913	4.47452	0.132781	0.186473	0.257011	0.235078	0.263182	0.300123	0.0752472
243.8	1.32377	2.3099	3.22932	5.28989	3.94173	3.62913	4.47452	0.132829	0.186514	0.25703	0.2351	0.263188	0.300125	0.0752787
244	1.32439	2.31047	3.22994	5.29017	3.94179	3.62913	4.47452	0.132878	0.186554	0.257048	0.235123	0.263193	0.300126	0.0753103
244.2	1.325	2.31104	3.23055	5.29045	3.94184	3.62913	4.47452	0.132926	0.186595	0.257067	0.235145	0.263199	0.300128	0.0753418
244.4	1.32562	2.31161	3.23117	5.29073	3.94189	3.62913	4.47452	0.132975	0.186635	0.257086	0.235168	0.263204	0.30013	0.0753733
244.6	1.32623	2.31218	3.23178	5.291	3.94195	3.62913	4.47452	0.133023	0.186675	0.257105	0.23519	0.263209	0.300132	0.0754048
244.8	1.32684	2.31274	3.23239	5.29128	3.942	3.62913	4.47452	0.133071	0.186715	0.257124	0.235212	0.263215	0.300134	0.0754362
245	1.32745	2.31331	3.233	5.29155	3.94205	3.62913	4.47452	0.13312	0.186756	0.257142	0.235234	0.26322	0.300136	0.0754675
245.2	1.32807	2.31388	3.23361	5.29183	3.94211	3.62913	4.47452	0.133168	0.186796	0.257161	0.235256	0.263225	0.300138	0.0754989
245.4	1.32868	2.31444	3.23422	5.2921	3.94216	3.62913	4.47452	0.133216	0.186836	0.257179	0.235278	0.26323	0.30014	0.0755302
245.6	1.32929	2.315	3.23482	5.29237	3.94221	3.62913	4.47452	0.133264	0.186875	0.257198	0.2353	0.263236	0.300142	0.0755615
245.8	1.3299	2.31556	3.23543	5.29264	3.94226	3.62913	4.47452	0.133312	0.186915	0.257216	0.235322	0.263241	0.300144	0.0755927
246	1.33051	2.31612	3.23603	5.29291	3.94232	3.62913	4.47452	0.13336	0.186955	0.257235	0.235344	0.263246	0.300146	0.0756239
246.2	1.33112	2.31668	3.23664	5.29318	3.94237	3.62913	4.47452	0.133408	0.186995	0.257253	0.235366	0.263251	0.300147	0.075655
246.4	1.33173	2.31724	3.23724	5.29345	3.94242	3.62913	4.47452	0.133456	0.187034	0.257271	0.235387	0.263256	0.300149	0.0756862
246.6	1.33233	2.3178	3.23784	5.29372	3.94247	3.62913	4.47452	0.133503	0.187074	0.257289	0.235409	0.263261	0.300151	0.0757173
246.8	1.33294	2.31836	3.23844	5.29398	3.94252	3.62913	4.47452	0.133551	0.187113	0.257308	0.23543	0.263266	0.300153	0.0757483
247	1.33355	2.31891	3.23903	5.29425	3.94257	3.62913	4.47452	0.133599	0.187153	0.257326	0.235452	0.263271	0.300155	0.0757793
247.2	1.33416	2.31947	3.23963	5.29451	3.94262	3.62913	4.47452	0.133646	0.187192	0.257344	0.235473	0.263276	0.300157	0.0758103
247.4	1.33476	2.32002	3.24023	5.29478	3.94267	3.62913	4.47452	0.133694	0.187231	0.257362	0.235495	0.263281	0.300158	0.0758412
247.6	1.33537	2.32058	3.24082	5.29504	3.94272	3.62913	4.47452	0.133741	0.18727	0.25738	0.235516	0.263286	0.30016	0.0758722
247.8	1.33597	2.32113	3.24141	5.2953	3.94277	3.62913	4.47452	0.133789	0.187309	0.257398	0.235537	0.263291	0.300162	0.075903
248	1.33658	2.32168	3.24201	5.29556	3.94282	3.62913	4.47452	0.133836	0.187348	0.257415	0.235559	0.263296	0.300164	0.0759339
248.2	1.33718	2.32223	3.2426	5.29582	3.94287	3.62913	4.47452	0.133883	0.187387	0.257433	0.23558	0.263301	0.300165	0.0759647
248.4	1.33779	2.32278	3.24319	5.29608	3.94292	3.62913	4.47452	0.133931	0.187426	0.257451	0.235601	0.263305	0.300167	0.0759954
248.6	1.33839	2.32333	3.24378	5.29634	3.94297	3.62913	4.47452	0.133978	0.187464	0.257468	0.235622	0.26331	0.300169	0.0760262
248.8	1.33899	2.32388	3.24436	5.2966	3.94301	3.62913	4.47452	0.134025	0.187503	0.257486	0.235643	0.263315	0.300171	0.0760569
249	1.33959	2.32442	3.24495	5.29686	3.94306	3.62913	4.47452	0.134072	0.187542	0.257504	0.235664	0.26332	0.300172	0.0760875
249.2	1.34019	2.32497	3.24553	5.29711	3.94311	3.62913	4.47452	0.134119	0.18758	0.257521	0.235685	0.263324	0.300174	0.0761181
249.4	1.3408	2.32552	3.24612	5.29737	3.94316	3.62913	4.47452	0.134166	0.187619	0.257539	0.235705	0.263329	0.300176	0.0761487
249.6	1.3414	2.32606	3.2467	5.29762	3.9432	3.62913	4.47452	0.134212	0.187657	0.257556	0.235726	0.263334	0.300177	0.0761793
249.8	1.342	2.3266	3.24728	5.29788	3.94325	3.62913	4.47452	0.134259	0.187695	0.257573	0.235747	0.263338	0.300179	0.0762098
250	1.3426	2.32715	3.24786	5.29813	3.9433	3.62913	4.47452	0.134306	0.187733	0.257591	0.235767	0.263343	0.300181	0.0762403
250.2	1.3432	2.32769	3.24844	5.29838	3.94335	3.62913	4.47452	0.134353	0.187771	0.257608	0.235788	0.263347	0.300182	0.0762707
250.4	1.34379	2.32823	3.24902	5.29863	3.94339	3.62913	4.47452	0.134399	0.187809	0.257625	0.235808	0.263352	0.300184	0.0763012
250.6	1.34439	2.32877	3.2496	5.29888	3.94344	3.62913	4.47452	0.134446	0.187847	0.257642	0.235829	0.263356	0.300186	0.0763315
250.8	1.34499	2.32931	3.25017	5.29913	3.94348	3.62913	4.47452	0.134492	0.187885	0.257659	0.235849	0.263361	0.300187	0.0763619
251	1.34559	2.32984	3.25075	5.29938	3.94353	3.62913	4.47452	0.134539	0.187923	0.257676	0.23587	0.263365	0.300189	0.0763922
251.2	1.34618	2.33038	3.25132	5.29963	3.94358	3.62913	4.47452	0.134585	0.187961	0.257693	0.23589	0.263369	0.300191	0.0764225
251.4	1.34678	2.33092	3.25189	5.29987	3.94362	3.62913	4.47452	0.134631	0.187999	0.25771	0.23591	0.263374	0.300192	0.0764527
251.6	1.34737	2.33145	3.25246	5.30012	3.94367	3.62913	4.47452	0.134678	0.188036	0.257727	0.23593	0.263378	0.300194	0.0764829
251.8	1.34797	2.33199	3.25303	5.30036	3.94371	3.62913	4.47452	0.134724	0.188074	0.257744	0.23595	0.263382	0.300195	0.0765131
252	1.34856	2.33252	3.2536	5.30061	3.94376	3.62913	4.47452	0.13477	0.188111	0.25776	0.23597	0.263387	0.300197	0.0765432
252.2	1.34916	2.33305	3.25417	5.30085	3.9438	3.62913	4.47452	0.134816	0.188148	0.257777	0.23599	0.263391	0.300198	0.0765733
252.4	1.34975	2.33358	3.25474	5.30109	3.94385	3.62913	4.47452	0.134862	0.188186	0.257794	0.23601	0.263395	0.3002	0.0766034
252.6	1.35034	2.33412	3.2553	5.30134	3.94389	3.62913	4.47452	0.134908	0.188223	0.25781	0.23603	0.263399	0.300202	0.0766334
252.8	1.35094	2.33465	3.25587	5.30158	3.94393	3.62913	4.47452	0.134954	0.18826	0.257827	0.23605	0.263403	0.300203	0.0766634
253	1.35153	2.33517	3.25643	5.30182	3.94398	3.62913	4.47452	0.135	0.188297	0.257844	0.23607	0.263408	0.300205	0.0766934
253.2	1.35212	2.3357	3.25699	5.30206	3.94402	3.62913	4.47452	0.135046	0.188334	0.25786	0.236089	0.263412	0.300206	0.0767233
253.4	1.35271	2.33623	3.25755	5.30229	3.94406	3.62913	4.47452	0.135091	0.188371	0.257876	0.236109	0.263416	0.300208	0.0767532
253.6	1.3533	2.33676	3.25811	5.30253	3.94411	3.62913	4.47452	0.135137	0.188408	0.257893	0.236129	0.26342	0.300209	0.0767831
253.8	1.35389	2.33728	3.25867	5.30277	3.94415	3.62913	4.47452	0.135183	0.188445	0.257909	0.236148	0.263424	0.300211	0.0768129
254	1.35448	2.33781	3.25923	5.303	3.94419	3.62913	4.47452	0.135228	0.188481	0.257925	0.236168	0.263428	0.300212	0.0768427
254.2	1.35507	2.33833	3.25979	5.30324	3.94424	3.62913	4.47452	0.135274	0.188518	0.257942	0.236187	0.263432	0.300214	0.0768724
254.4	1.35566	2.33885	3.26034	5.30347	3.94428	3.62913	4.47452	0.135319	0.188555	0.257958	0.236206	0.263436	0.300215	0.0769021
254.6	1.35625	2.33937	3.2609	5.30371	3.94432	3.62913	4.47452	0.135364	0.188591	0.257974	0.236226	0.26344	0.300217	0.0769318
254.8	1.35683	2.3399	3.26145	5.30394	3.94436	3.62913	4.47452	0.13541	0.188627	0.25799	0.236245	0.263444	0.300218	0.0769615
255	1.35742	2.34042	3.262	5.30417	3.9444	3.62913	4.47452	0.135455	0.188664	0.258006	0.236264	0.263447	0.30022	0.0769911
255.2	1.35801	2.34093	3.26255	5.3044	3.94445	3.62913	4.47452	0.1355	0.1887	0.258022	0.236283	0.263451	0.300221	0.0770207
255.4	1.35859	2.34145	3.2631	5.30464	3.94449	3.62913	4.47452	0.135545	0.188736	0.258038	0.236302	0.263455	0.300222	0.0770502
255.6	1.35918	2.34197	3.26365	5.30486	3.94453	3.62913	4.47452	0.13559	0.188772	0.258054	0.236321	0.263459	0.300224	0.0770798
255.8	1.35976	2.34249	3.2642	5.30509	3.94457	3.62913	4.47452	0.135635	0.188808	0.258069	0.23634	0.263463	0.300225	0.0771092
256	1.36035	2.343	3.26475	5.30532	3.94461	3.62913	4.47452	0.13568	0.188844	0.258085	0.236359	0.263466	0.300227	0.0771387
256.2	1.36093	2.34352	3.26529	5.30555	3.94465	3.62913	4.47452	0.135725	0.18888	0.258101	0.236378	0.26347	0.300228	0.0771681
256.4	1.36152	2.34403	3.26584	5.30578	3.94469	3.62913	4.47452	0.13577	0.188916	0.258117	0.236397	0.263474	0.300229	0.0771975
256.6	1.3621	2.34455	3.26638	5.306	3.94473	3.62913	4.47452	0.135815	0.188952	0.258132	0.236416	0.263477	0.300231	0.0772268
256.8	1.36268	2.34506	3.26692	5.30623	3.94477	3.62913	4.47452	0.13586	0.188987	0.258148	0.236434	0.263481	0.300232	0.0772561
257	1.36326	2.34557	3.26747	5.30645	3.94481	3.62913	4.47452	0.135904	0.189023	0.258163	0.236453	0.263484	0.300234	0.0772854
257.2	1.36384	2.34608	3.26801	5.30668	3.94485	3.62913	4.47452	0.135949	0.189059	0.258179	0.236472	0.263488	0.300235	0.0773147
257.4	1.36443	2.34659	3.26854	5.3069	3.94489	3.62913	4.47452	0.135993	0.189094	0.258194	0.23649	0.263492	0.300236	0.0773439
257.6	1.36501	2.3471	3.26908	5.30712	3.94493	3.62913	4.47452	0.136038	0.189129	0.25821	0.236509	0.263495	0.300238	0.0773731
257.8	1.36559	2.34761	3.26962	5.30734	3.94497	3.62913	4.47452	0.136082	0.189165	0.258225	0.236527	0.263499	0.300239	0.0774022
258	1.36617	2.34811	3.27016	5.30756	3.94501	3.62913	4.47452	0.136127	0.1892	0.25824	0.236546	0.263502	0.30024	0.0774313
258.2	1.36675	2.34862	3.27069	5.30778	3.94504	3.62913	4.47452	0.136171	0.189235	0.258256	0.236564	0.263505	0.300242	0.0774604
258.4	1.36732	2.34913	3.27122	5.308	3.94508	3.62913	4.47452	0.136215	0.18927	0.258271	0.236582	0.263509	0.300243	0.0774894
258.6	1.3679	2.34963	3.27176	5.30822	3.94512	3.62913	4.47452	0.13626	0.189305	0.258286	0.236601	0.263512	0.300244	0.0775184
258.8	1.36848	2.35014	3.27229	5.30844	3.94516	3.62913	4.47452	0.136304	0.18934	0.258301	0.236619	0.263516	0.300246	0.0775474
259	1.36906	2.35064	3.27282	5.30866	3.9452	3.62913	4.47452	0.136348	0.189375	0.258316	0.236637	0.263519	0.300247	0.0775764
259.2	1.36963	2.35114	3.27335	5.30887	3.94524	3.62913	4.47452	0.136392	0.18941	0.258331	0.236655	0.263522	0.300248	0.0776053
259.4	1.37021	2.35164	3.27388	5.30909	3.94527	3.62913	4.47452	0.136436	0.189445	0.258346	0.236673	0.263525	0.30025	0.0776342
259.6	1.37079	2.35214	3.27441	5.3093	3.94531	3.62913	4.47452	0.13648	0.18948	0.258361	0.236691	0.263529	0.300251	0.077663
259.8	1.37136	2.35264	3.27493	5.30952	3.94535	3.62913	4.47452	0.136524	0.189514	0.258376	0.236709	0.263532	0.300252	0.0776918
260	1.37194	2.35314	3.27546	5.30973	3.94538	3.62913	4.47452	0.136568	0.189549	0.258391	0.236727	0.263535	0.300253	0.0777206
260.2	1.37251	2.35364	3.27598	5.30994	3.94542	3.62913	4.47452	0.136611	0.189583	0.258405	0.236745	0.263538	0.300255	0.0777493
260.4	1.37308	2.35414	3.2765	5.31015	3.94546	3.62913	4.47452	0.136655	0.189618	0.25842	0.236762	0.263541	0.300256	0.077778
260.6	1.37366	2.35463	3.27703	5.31037	3.94549	3.62913	4.47452	0.136699	0.189652	0.258435	0.23678	0.263545	0.300257	0.0778067
260.8	1.37423	2.35513	3.27755	5.31058	3.94553	3.62913	4.47452	0.136742	0.189686	0.25845	0.236798	0.263548	0.300258	0.0778354
261	1.3748	2.35562	3.27807	5.31079	3.94557	3.62913	4.47452	0.136786	0.189721	0.258464	0.236815	0.263551	0.30026	0.077864
261.2	1.37537	2.35612	3.27859	5.311	3.9456	3.62913	4.47452	0.136829	0.189755	0.258479	0.236833	0.263554	0.300261	0.0778926
261.4	1.37594	2.35661	3.27911	5.3112	3.94564	3.62913	4.47452	0.136873	0.189789	0.258493	0.236851	0.263557	0.300262	0.0779211
261.6	1.37652	2.3571	3.27962	5.31141	3.94567	3.62913	4.47452	0.136916	0.189823	0.258508	0.236868	0.26356	0.300263	0.0779496
261.8	1.37709	2.3576	3.28014	5.31162	3.94571	3.62913	4.47452	0.13696	0.189857	0.258522	0.236885	0.263563	0.300264	0.0779781
262	1.37766	2.35809	3.28065	5.31182	3.94575	3.62913	4.47452	0.137003	0.189891	0.258537	0.236903	0.263566	0.300266	0.0780065
262.2	1.37823	2.35858	3.28117	5.31203	3.94578	3.62913	4.47452	0.137046	0.189924	0.258551	0.23692	0.263569	0.300267	0.078035
262.4	1.37879	2.35906	3.28168	5.31224	3.94582	3.62913	4.47452	0.137089	0.189958	0.258565	0.236937	0.263572	0.300268	0.0780633
262.6	1.37936	2.35955	3.28219	5.31244	3.94585	3.62913	4.47452	0.137132	0.189992	0.25858	0.236955	0.263574	0.300269	0.0780917
262.8	1.37993	2.36004	3.2827	5.31264	3.94589	3.62913	4.47452	0.137175	0.190025	0.258594	0.236972	0.263577	0.30027	0.07812
263	1.3805	2.36053	3.28321	5.31285	3.94592	3.62913	4.47452	0.137218	0.190059	0.258608	0.236989	0.26358	0.300272	0.0781483
263.2	1.38107	2.36101	3.28372	5.31305	3.94595	3.62913	4.47452	0.137261	0.190092	0.258622	0.237006	0.263583	0.300273	0.0781765
263.4	1.38163	2.3615	3.28423	5.31325	3.94599	3.62913	4.47452	0.137304	0.190126	0.258636	0.237023	0.263586	0.300274	0.0782048
263.6	1.3822	2.36198	3.28474	5.31345	3.94602	3.62913	4.47452	0.137347	0.190159	0.25865	0.23704	0.263588	0.300275	0.0782329
263.8	1.38276	2.36247	3.28524	5.31365	3.94606	3.62913	4.47452	0.13739	0.190192	0.258664	0.237057	0.263591	0.300276	0.0782611
264	1.38333	2.36295	3.28575	5.31385	3.94609	3.62913	4.47452	0.137433	0.190225	0.258678	0.237074	0.263594	0.300277	0.0782892
264.2	1.38389	2.36343	3.28625	5.31405	3.94612	3.62913	4.47452	0.137475	0.190259	0.258692	0.237091	0.263596	0.300278	0.0783173
264.4	1.38446	2.36391	3.28675	5.31425	3.94616	3.62913	4.47452	0.137518	0.190292	0.258706	0.237108	0.263599	0.30028	0.0783454
264.6	1.38502	2.36439	3.28726	5.31444	3.94619	3.62913	4.47452	0.13756	0.190325	0.25872	0.237124	0.263602	0.300281	0.0783734
264.8	1.38558	2.36487	3.28776	5.31464	3.94622	3.62913	4.47452	0.137603	0.190358	0.258734	0.237141	0.263604	0.300282	0.0784014
265	1.38615	2.36535	3.28826	5.31484	3.94626	3.62913	4.47452	0.137645	0.19039	0.258747	0.237158	0.263607	0.300283	0.0784293
265.2	1.38671	2.36583	3.28876	5.31503	3.94629	3.62913	4.47452	0.137688	0.190423	0.258761	0.237174	0.263609	0.300284	0.0784573
265.4	1.38727	2.3663	3.28925	5.31523	3.94632	3.62913	4.47452	0.13773	0.190456	0.258775	0.237191	0.263612	0.300285	0.0784852
265.6	1.38783	2.36678	3.28975	5.31542	3.94635	3.62913	4.47452	0.137772	0.190489	0.258788	0.237207	0.263615	0.300286	0.078513
265.8	1.38839	2.36725	3.29025	5.31562	3.94639	3.62913	4.47452	0.137815	0.190521	0.258802	0.237224	0.263617	0.300287	0.0785408
266	1.38895	2.36773	3.29074	5.31581	3.94642	3.62913	4.47452	0.137857	0.190554	0.258815	0.23724	0.263619	0.300288	0.0785686
266.2	1.38951	2.3682	3.29124	5.316	3.94645	3.62913	4.47452	0.137899	0.190586	0.258829	0.237257	0.263622	0.300289	0.0785964
266.4	1.39007	2.36868	3.29173	5.31619	3.94648	3.62913	4.47452	0.137941	0.190619	0.258842	0.237273	0.263624	0.30029	0.0786241
266.6	1.39063	2.36915	3.29222	5.31638	3.94651	3.62913	4.47452	0.137983	0.190651	0.258856	0.237289	0.263627	0.300291	0.0786518
266.8	1.39119	2.36962	3.29271	5.31657	3.94655	3.62913	4.47452	0.138025	0.190683	0.258869	0.237306	0.263629	0.300293	0.0786795
267	1.39175	2.37009	3.2932	5.31676	3.94658	3.62913	4.47452	0.138067	0.190715	0.258883	0.237322	0.263631	0.300294	0.0787072
267.2	1.39231	2.37056	3.29369	5.31695	3.94661	3.62913	4.47452	0.138109	0.190748	0.258896	0.237338	0.263634	0.300295	0.0787348
267.4	1.39286	2.37103	3.29418	5.31714	3.94664	3.62913	4.47452	0.13815	0.19078	0.258909	0.237354	0.263636	0.300296	0.0787623
267.6	1.39342	2.3715	3.29467	5.31733	3.94667	3.62913	4.47452	0.138192	0.190812	0.258922	0.23737	0.263638	0.300297	0.0787899
267.8	1.39397	2.37196	3.29515	5.31752	3.9467	3.62913	4.47452	0.138234	0.190844	0.258935	0.237386	0.26364	0.300298	0.0788174
268	1.39453	2.37243	3.29564	5.3177	3.94673	3.62913	4.47452	0.138275	0.190875	0.258949	0.237402	0.263643	0.300299	0.0788449
268.2	1.39509	2.3729	3.29612	5.31789	3.94676	3.62913	4.47452	0.138317	0.190907	0.258962	0.237418	0.263645	0.3003	0.0788723
268.4	1.39564	2.37336	3.2966	5.31807	3.94679	3.62913	4.47452	0.138359	0.190939	0.258975	0.237434	0.263647	0.300301	0.0788997
268.6	1.39619	2.37383	3.29709	5.31826	3.94682	3.62913	4.47452	0.1384	0.190971	0.258988	0.23745	0.263649	0.300302	0.0789271
268.8	1.39675	2.37429	3.29757	5.31844	3.94685	3.62913	4.47452	0.138442	0.191002	0.259001	0.237465	0.263651	0.300303	0.0789545
269	1.3973	2.37475	3.29805	5.31863	3.94688	3.62913	4.47452	0.138483	0.191034	0.259014	0.237481	0.263653	0.300304	0.0789818
269.2	1.39785	2.37522	3.29853	5.31881	3.94691	3.62913	4.47452	0.138524	0.191065	0.259027	0.237497	0.263655	0.300305	0.0790091
269.4	1.39841	2.37568	3.29901	5.31899	3.94694	3.62913	4.47452	0.138565	0.191097	0.259039	0.237512	0.263657	0.300306	0.0790363
269.6	1.39896	2.37614	3.29948	5.31917	3.94697	3.62913	4.47452	0.138607	0.191128	0.259052	0.237528	0.26366	0.300307	0.0790636
269.8	1.39951	2.3766	3.29996	5.31935	3.947	3.62913	4.47452	0.138648	0.191159	0.259065	0.237544	0.263662	0.300308	0.0790908
270	1.40006	2.37706	3.30044	5.31953	3.94703	3.62913	4.47452	0.138689	0.191191	0.259078	0.237559	0.263663	0.300309	0.0791179
270.2	1.40061	2.37751	3.30091	5.31971	3.94706	3.62913	4.47452	0.13873	0.191222	0.25909	0.237575	0.263665	0.30031	0.079145
270.4	1.40116	2.37797	3.30138	5.31989	3.94709	3.62913	4.47452	0.138771	0.191253	0.259103	0.23759	0.263667	0.30031	0.0791721
270.6	1.40171	2.37843	3.30186	5.32007	3.94712	3.62913	4.47452	0.138812	0.191284	0.259116	0.237605	0.263669	0.300311	0.0791992
270.8	1.40226	2.37888	3.30233	5.32025	3.94715	3.62913	4.47452	0.138853	0.191315	0.259128	0.237621	0.263671	0.300312	0.0792263
271	1.40281	2.37934	3.3028	5.32043	3.94717	3.62913	4.47452	0.138894	0.191346	0.259141	0.237636	0.263673	0.300313	0.0792533
271.2	1.40336	2.37979	3.30327	5.3206	3.9472	3.62913	4.47452	0.138934	0.191377	0.259153	0.237651	0.263675	0.300314	0.0792802
271.4	1.4039	2.38025	3.30374	5.32078	3.94723	3.62913	4.47452	0.138975	0.191407	0.259166	0.237666	0.263677	0.300315	0.0793072
271.6	1.40445	2.3807	3.30421	5.32095	3.94726	3.62913	4.47452	0.139016	0.191438	0.259178	0.237682	0.263678	0.300316	0.0793341
271.8	1.405	2.38115	3.30467	5.32113	3.94729	3.62913	4.47452	0.139057	0.191469	0.259191	0.237697	0.26368	0.300317	0.079361
272	1.40555	2.3816	3.30514	5.3213	3.94731	3.62913	4.47452	0.139097	0.191499	0.259203	0.237712	0.263682	0.300318	0.0793878
272.2	1.40609	2.38205	3.30561	5.32148	3.94734	3.62913	4.47452	0.139138	0.19153	0.259215	0.237727	0.263684	0.300319	0.0794147
272.4	1.40664	2.3825	3.30607	5.32165	3.94737	3.62913	4.47452	0.139178	0.19156	0.259228	0.237742	0.263685	0.30032	0.0794414
272.6	1.40718	2.38295	3.30653	5.32182	3.9474	3.62913	4.47452	0.139219	0.191591	0.25924	0.237757	0.263687	0.300321	0.0794682
272.8	1.40773	2.3834	3.307	5.322	3.94742	3.62913	4.47452	0.139259	0.191621	0.259252	0.237772	0.263689	0.300321	0.0794949
273	1.40827	2.38385	3.30746	5.32217	3.94745	3.62913	4.47452	0.139299	0.191652	0.259264	0.237787	0.26369	0.300322	0.0795216
273.2	1.40881	2.3843	3.30792	5.32234	3.94748	3.62913	4.47452	0.13934	0.191682	0.259276	0.237801	0.263692	0.300323	0.0795483
273.4	1.40936	2.38474	3.30838	5.32251	3.94751	3.62913	4.47452	0.13938	0.191712	0.259289	0.237816	0.263694	0.300324	0.0795749
273.6	1.4099	2.38519	3.30884	5.32268	3.94753	3.62913	4.47452	0.13942	0.191742	0.259301	0.237831	0.263695	0.300325	0.0796015
273.8	1.41044	2.38563	3.30929	5.32285	3.94756	3.62913	4.47452	0.13946	0.191772	0.259313	0.237846	0.263697	0.300326	0.0796281
274	1.41098	2.38608	3.30975	5.32302	3.94759	3.62913	4.47452	0.1395	0.191802	0.259325	0.23786	0.263698	0.300327	0.0796546
274.2	1.41152	2.38652	3.31021	5.32318	3.94761	3.62913	4.47452	0.13954	0.191832	0.259337	0.237875	0.2637	0.300328	0.0796812
274.4	1.41207	2.38696	3.31066	5.32335	3.94764	3.62913	4.47452	0.13958	0.191862	0.259348	0.237889	0.263701	0.300328	0.0797076
274.6	1.41261	2.3874	3.31112	5.32352	3.94766	3.62913	4.47452	0.13962	0.191892	0.25936	0.237904	0.263703	0.300329	0.0797341
274.8	1.41315	2.38784	3.31157	5.32368	3.94769	3.62913	4.47452	0.13966	0.191921	0.259372	0.237918	0.263704	0.30033	0.0797605
275	1.41368	2.38828	3.31202	5.32385	3.94772	3.62913	4.47452	0.1397	0.191951	0.259384	0.237933	0.263705	0.300331	0.0797869
275.2	1.41422	2.38872	3.31247	5.32402	3.94774	3.62913	4.47452	0.139739	0.191981	0.259396	0.237947	0.263707	0.300332	0.0798133
275.4	1.41476	2.38916	3.31293	5.32418	3.94777	3.62913	4.47452	0.139779	0.19201	0.259407	0.237962	0.263708	0.300333	0.0798396
275.6	1.4153	2.3896	3.31338	5.32434	3.94779	3.62913	4.47452	0.139819	0.19204	0.259419	0.237976	0.26371	0.300333	0.0798659
275.8	1.41584	2.39004	3.31382	5.32451	3.94782	3.62913	4.47452	0.139858	0.192069	0.259431	0.23799	0.263711	0.300334	0.0798922
276	1.41638	2.39048	3.31427	5.32467	3.94784	3.62913	4.47452	0.139898	0.192099	0.259442	0.238004	0.263712	0.300335	0.0799184
276.2	1.41691	2.39091	3.31472	5.32483	3.94787	3.62913	4.47452	0.139937	0.192128	0.259454	0.238019	0.263713	0.300336	0.0799446
276.4	1.41745	2.39135	3.31517	5.32499	3.94789	3.62913	4.47452	0.139977	0.192157	0.259466	0.238033	0.263715	0.300337	0.0799708
276.6	1.41798	2.39178	3.31561	5.32516	3.94792	3.62913	4.47452	0.140016	0.192186	0.259477	0.238047	0.263716	0.300337	0.0799969
276.8	1.41852	2.39221	3.31606	5.32532	3.94794	3.62913	4.47452	0.140056	0.192215	0.259489	0.238061	0.263717	0.300338	0.080023
277	1.41905	2.39265	3.3165	5.32548	3.94797	3.62913	4.47452	0.140095	0.192245	0.2595	0.238075	0.263718	0.300339	0.0800491
277.2	1.41959	2.39308	3.31694	5.32564	3.94799	3.62913	4.47452	0.140134	0.192274	0.259512	0.238089	0.263719	0.30034	0.0800752
277.4	1.42012	2.39351	3.31738	5.3258	3.94802	3.62913	4.47452	0.140173	0.192302	0.259523	0.238103	0.263721	0.300341	0.0801012
277.6	1.42066	2.39394	3.31782	5.32595	3.94804	3.62913	4.47452	0.140213	0.192331	0.259534	0.238117	0.263722	0.300341	0.0801272
277.8	1.42119	2.39437	3.31826	5.32611	3.94807	3.62913	4.47452	0.140252	0.19236	0.259546	0.238131	0.263723	0.300342	0.0801532
278	1.42172	2.3948	3.3187	5.32627	3.94809	3.62913	4.47452	0.140291	0.192389	0.259557	0.238145	0.263724	0.300343	0.0801791
278.2	1.42225	2.39523	3.31914	5.32643	3.94812	3.62913	4.47452	0.14033	0.192418	0.259568	0.238158	0.263725	0.300344	0.080205
278.4	1.42279	2.39566	3.31958	5.32658	3.94814	3.62913	4.47452	0.140369	0.192446	0.259579	0.238172	0.263726	0.300344	0.0802309
278.6	1.42332	2.39608	3.32002	5.32674	3.94816	3.62913	4.47452	0.140408	0.192475	0.25959	0.238186	0.263727	0.300345	0.0802567
278.8	1.42385	2.39651	3.32045	5.3269	3.94819	3.62913	4.47452	0.140446	0.192504	0.259602	0.2382	0.263728	0.300346	0.0802826
279	1.42438	2.39694	3.32089	5.32705	3.94821	3.62913	4.47452	0.140485	0.192532	0.259613	0.238213	0.263729	0.300347	0.0803083
279.2	1.42491	2.39736	3.32132	5.32721	3.94823	3.62913	4.47452	0.140524	0.19256	0.259624	0.238227	0.26373	0.300348	0.0803341
279.4	1.42544	2.39779	3.32175	5.32736	3.94826	3.62913	4.47452	0.140563	0.192589	0.259635	0.23824	0.263731	0.300348	0.0803598
279.6	1.42597	2.39821	3.32219	5.32751	3.94828	3.62913	4.47452	0.140601	0.192617	0.259646	0.238254	0.263731	0.300349	0.0803855
279.8	1.4265	2.39863	3.32262	5.32767	3.9483	3.62913	4.47452	0.14064	0.192645	0.259657	0.238267	0.263732	0.30035	0.0804112
280	1.42702	2.39906	3.32305	5.32782	3.94833	3.62913	4.47452	0.140679	0.192674	0.259668	0.238281	0.263733	0.30035	0.0804368
280.2	1.42755	2.39948	3.32348	5.32797	3.94835	3.62913	4.47452	0.140717	0.192702	0.259679	0.238294	0.263734	0.300351	0.0804624
280.4	1.42808	2.3999	3.32391	5.32812	3.94837	3.62913	4.47452	0.140755	0.19273	0.25969	0.238308	0.263735	0.300352	0.080488
280.6	1.42861	2.40032	3.32433	5.32827	3.9484	3.62913	4.47452	0.140794	0.192758	0.2597	0.238321	0.263736	0.300353	0.0805136
280.8	1.42913	2.40074	3.32476	5.32842	3.94842	3.62913	4.47452	0.140832	0.192786	0.259711	0.238334	0.263736	0.300353	0.0805391
281	1.42966	2.40116	3.32519	5.32857	3.94844	3.62913	4.47452	0.140871	0.192814	0.259722	0.238348	0.263737	0.300354	0.0805646
281.2	1.43018	2.40157	3.32561	5.32872	3.94846	3.62913	4.47452	0.140909	0.192841	0.259733	0.238361	0.263738	0.300355	0.08059
281.4	1.43071	2.40199	3.32604	5.32887	3.94849	3.62913	4.47452	0.140947	0.192869	0.259743	0.238374	0.263738	0.300355	0.0806155
281.6	1.43123	2.40241	3.32646	5.32902	3.94851	3.62913	4.47452	0.140985	0.192897	0.259754	0.238387	0.263739	0.300356	0.0806409
281.8	1.43176	2.40282	3.32688	5.32917	3.94853	3.62913	4.47452	0.141023	0.192925	0.259765	0.2384	0.26374	0.300357	0.0806662
282	1.43228	2.40324	3.32731	5.32931	3.94855	3.62913	4.47452	0.141061	0.192952	0.259775	0.238413	0.26374	0.300358	0.0806916
282.2	1.4328	2.40365	3.32773	5.32946	3.94857	3.62913	4.47452	0.141099	0.19298	0.259786	0.238426	0.263741	0.300358	0.0807169
282.4	1.43333	2.40407	3.32815	5.32961	3.9486	3.62913	4.47452	0.141137	0.193007	0.259796	0.238439	0.263742	0.300359	0.0807422
282.6	1.43385	2.40448	3.32857	5.32975	3.94862	3.62913	4.47452	0.141175	0.193035	0.259807	0.238452	0.263742	0.30036	0.0807674
282.8	1.43437	2.40489	3.32899	5.3299	3.94864	3.62913	4.47452	0.141213	0.193062	0.259817	0.238465	0.263743	0.30036	0.0807927
283	1.43489	2.40531	3.3294	5.33004	3.94866	3.62913	4.47452	0.141251	0.193089	0.259828	0.238478	0.263743	0.300361	0.0808179
283.2	1.43541	2.40572	3.32982	5.33019	3.94868	3.62913	4.47452	0.141289	0.193117	0.259838	0.238491	0.263744	0.300362	0.080843
283.4	1.43594	2.40613	3.33024	5.33033	3.9487	3.62913	4.47452	0.141326	0.193144	0.259849	0.238504	0.263744	0.300362	0.0808682
283.6	1.43646	2.40654	3.33065	5.33048	3.94872	3.62913	4.47452	0.141364	0.193171	0.259859	0.238517	0.263745	0.300363	0.0808933
283.8	1.43698	2.40695	3.33107	5.33062	3.94874	3.62913	4.47452	0.141402	0.193198	0.259869	0.238529	0.263745	0.300364	0.0809184
284	1.43749	2.40735	3.33148	5.33076	3.94877	3.62913	4.47452	0.141439	0.193225	0.25988	0.238542	0.263745	0.300364	0.0809434
284.2	1.43801	2.40776	3.33189	5.3309	3.94879	3.62913	4.47452	0.141477	0.193252	0.25989	0.238555	0.263746	0.300365	0.0809684
284.4	1.43853	2.40817	3.33231	5.33104	3.94881	3.62913	4.47452	0.141514	0.193279	0.2599	0.238567	0.263746	0.300366	0.0809934
284.6	1.43905	2.40858	3.33272	5.33119	3.94883	3.62913	4.47452	0.141552	0.193306	0.25991	0.23858	0.263746	0.300366	0.0810184
284.8	1.43957	2.40898	3.33313	5.33133	3.94885	3.62913	4.47452	0.141589	0.193333	0.259921	0.238592	0.263747	0.300367	0.0810433
285	1.44009	2.40939	3.33354	5.33147	3.94887	3.62913	4.47452	0.141626	0.19336	0.259931	0.238605	0.263747	0.300367	0.0810682
285.2	1.4406	2.40979	3.33395	5.33161	3.94889	3.62913	4.47452	0.141664	0.193386	0.259941	0.238617	0.263747	0.300368	0.0810931
285.4	1.44112	2.41019	3.33435	5.33174	3.94891	3.62913	4.47452	0.141701	0.193413	0.259951	0.23863	0.263748	0.300369	0.081118
285.6	1.44163	2.4106	3.33476	5.33188	3.94893	3.62913	4.47452	0.141738	0.19344	0.259961	0.238642	0.263748	0.300369	0.0811428
285.8	1.44215	2.411	3.33517	5.33202	3.94895	3.62913	4.47452	0.141775	0.193466	0.259971	0.238655	0.263748	0.30037	0.0811676
286	1.44266	2.4114	3.33557	5.33216	3.94897	3.62913	4.47452	0.141812	0.193493	0.259981	0.238667	0.263748	0.300371	0.0811923
286.2	1.44318	2.4118	3.33598	5.3323	3.94899	3.62913	4.47452	0.141849	0.193519	0.259991	0.238679	0.263748	0.300371	0.0812171
286.4	1.44369	2.4122	3.33638	5.33243	3.94901	3.62913	4.47452	0.141886	0.193545	0.260001	0.238692	0.263748	0.300372	0.0812418
286.6	1.44421	2.4126	3.33679	5.33257	3.94903	3.62913	4.47452	0.141923	0.193572	0.260011	0.238704	0.263749	0.300372	0.0812665
286.8	1.44472	2.413	3.33719	5.33271	3.94905	3.62913	4.47452	0.14196	0.193598	0.260021	0.238716	0.263749	0.300373	0.0812911
287	1.44523	2.4134	3.33759	5.33284	3.94907	3.62913	4.47452	0.141997	0.193624	0.26003	0.238728	0.263749	0.300374	0.0813157
287.2	1.44575	2.4138	3.33799	5.33298	3.94909	3.62913	4.47452	0.142034	0.19365	0.26004	0.23874	0.263749	0.300374	0.0813403
287.4	1.44626	2.41419	3.33839	5.33311	3.94911	3.62913	4.47452	0.142071	0.193676	0.26005	0.238753	0.263749	0.300375	0.0813649
287.6	1.44677	2.41459	3.33879	5.33324	3.94913	3.62913	4.47452	0.142107	0.193703	0.26006	0.238765	0.263749	0.300375	0.0813894
287.8	1.44728	2.41499	3.33919	5.33338	3.94915	3.62913	4.47452	0.142144	0.193729	0.26007	0.238777	0.263749	0.300376	0.0814139
288	1.44779	2.41538	3.33958	5.33351	3.94916	3.62913	4.47452	0.142181	0.193754	0.260079	0.238789	0.263749	0.300377	0.0814384
288.2	1.4483	2.41578	3.33998	5.33364	3.94918	3.62913	4.47452	0.142217	0.19378	0.260089	0.238801	0.263749	0.300377	0.0814628
288.4	1.44881	2.41617	3.34038	5.33378	3.9492	3.62913	4.47452	0.142254	0.193806	0.260098	0.238813	0.263749	0.300378	0.0814873
288.6	1.44932	2.41656	3.34077	5.33391	3.94922	3.62913	4.47452	0.14229	0.193832	0.260108	0.238824	0.263748	0.300378	0.0815117
288.8	1.44983	2.41695	3.34117	5.33404	3.94924	3.62913	4.47452	0.142327	0.193858	0.260118	0.238836	0.263748	0.300379	0.081536
289	1.45034	2.41735	3.34156	5.33417	3.94926	3.62913	4.47452	0.142363	0.193883	0.260127	0.238848	0.263748	0.300379	0.0815604
289.2	1.45085	2.41774	3.34195	5.3343	3.94928	3.62913	4.47452	0.1424	0.193909	0.260137	0.23886	0.263748	0.30038	0.0815847
289.4	1.45135	2.41813	3.34235	5.33443	3.9493	3.62913	4.47452	0.142436	0.193935	0.260146	0.238872	0.263748	0.300381	0.081609
289.6	1.45186	2.41852	3.34274	5.33456	3.94931	3.62913	4.47452	0.142472	0.19396	0.260156	0.238883	0.263748	0.300381	0.0816332
289.8	1.45237	2.41891	3.34313	5.33469	3.94933	3.62913	4.47452	0.142508	0.193986	0.260165	0.238895	0.263747	0.300382	0.0816574
290	1.45287	2.4193	3.34352	5.33482	3.94935	3.62913	4.47452	0.142544	0.194011	0.260174	0.238907	0.263747	0.300382	0.0816816
290.2	1.45338	2.41968	3.34391	5.33495	3.94937	3.62913	4.47452	0.142581	0.194036	0.260184	0.238918	0.263747	0.300383	0.0817058
290.4	1.45389	2.42007	3.34429	5.33508	3.94939	3.62913	4.47452	0.142617	0.194062	0.260193	0.23893	0.263747	0.300383	0.0817299
290.6	1.45439	2.42046	3.34468	5.3352	3.9494	3.62913	4.47452	0.142653	0.194087	0.260202	0.238941	0.263746	0.300384	0.081754
290.8	1.45489	2.42084	3.34507	5.33533	3.94942	3.62913	4.47452	0.142689	0.194112	0.260212	0.238953	0.263746	0.300384	0.0817781
291	1.4554	2.42123	3.34545	5.33546	3.94944	3.62913	4.47452	0.142724	0.194137	0.260221	0.238965	0.263745	0.300385	0.0818022
291.2	1.4559	2.42161	3.34584	5.33558	3.94946	3.62913	4.47452	0.14276	0.194162	0.26023	0.238976	0.263745	0.300386	0.0818262
291.4	1.45641	2.422	3.34622	5.33571	3.94948	3.62913	4.47452	0.142796	0.194187	0.260239	0.238987	0.263745	0.300386	0.0818502
291.6	1.45691	2.42238	3.34661	5.33583	3.94949	3.62913	4.47452	0.142832	0.194212	0.260249	0.238999	0.263744	0.300387	0.0818742
291.8	1.45741	2.42276	3.34699	5.33596	3.94951	3.62913	4.47452	0.142868	0.194237	0.260258	0.23901	0.263744	0.300387	0.0818981
292	1.45791	2.42314	3.34737	5.33608	3.94953	3.62913	4.47452	0.142903	0.194262	0.260267	0.239021	0.263743	0.300388	0.081922
292.2	1.45842	2.42353	3.34775	5.33621	3.94954	3.62913	4.47452	0.142939	0.194287	0.260276	0.239033	0.263743	0.300388	0.0819459
292.4	1.45892	2.42391	3.34813	5.33633	3.94956	3.62913	4.47452	0.142975	0.194312	0.260285	0.239044	0.263742	0.300389	0.0819698
292.6	1.45942	2.42429	3.34851	5.33646	3.94958	3.62913	4.47452	0.14301	0.194336	0.260294	0.239055	0.263742	0.300389	0.0819936
292.8	1.45992	2.42467	3.34889	5.33658	3.9496	3.62913	4.47452	0.143046	0.194361	0.260303	0.239066	0.263741	0.30039	0.0820174
293	1.46042	2.42505	3.34927	5.3367	3.94961	3.62913	4.47452	0.143081	0.194386	0.260312	0.239078	0.263741	0.30039	0.0820412
293.2	1.46092	2.42542	3.34965	5.33682	3.94963	3.62913	4.47452	0.143117	0.19441	0.260321	0.239089	0.26374	0.300391	0.082065
293.4	1.46142	2.4258	3.35003	5.33694	3.94965	3.62913	4.47452	0.143152	0.194435	0.26033	0.2391	0.263739	0.300391	0.0820887
293.6	1.46192	2.42618	3.3504	5.33707	3.94966	3.62913	4.47452	0.143187	0.194459	0.260339	0.239111	0.263739	0.300392	0.0821124
293.8	1.46241	2.42655	3.35078	5.33719	3.94968	3.62913	4.47452	0.143223	0.194484	0.260348	0.239122	0.263738	0.300392	0.0821361
294	1.46291	2.42693	3.35115	5.33731	3.9497	3.62913	4.47452	0.143258	0.194508	0.260357	0.239133	0.263737	0.300393	0.0821597
294.2	1.46341	2.42731	3.35153	5.33743	3.94971	3.62913	4.47452	0.143293	0.194532	0.260365	0.239144	0.263736	0.300393	0.0821833
294.4	1.46391	2.42768	3.3519	5.33755	3.94973	3.62913	4.47452	0.143328	0.194556	0.260374	0.239155	0.263736	0.300394	0.0822069
294.6	1.4644	2.42805	3.35227	5.33767	3.94975	3.62913	4.47452	0.143363	0.194581	0.260383	0.239166	0.263735	0.300394	0.0822305
294.8	1.4649	2.42843	3.35264	5.33778	3.94976	3.62913	4.47452	0.143398	0.194605	0.260392	0.239177	0.263734	0.300395	0.082254
295	1.4654	2.4288	3.35301	5.3379	3.94978	3.62913	4.47452	0.143433	0.194629	0.2604	0.239188	0.263733	0.300395	0.0822775
295.2	1.46589	2.42917	3.35338	5.33802	3.94979	3.62913	4.47452	0.143468	0.194653	0.260409	0.239198	0.263732	0.300396	0.082301
295.4	1.46639	2.42954	3.35375	5.33814	3.94981	3.62913	4.47452	0.143503	0.194677	0.260418	0.239209	0.263732	0.300396	0.0823244
295.6	1.46688	2.42991	3.35412	5.33826	3.94983	3.62913	4.47452	0.143538	0.194701	0.260426	0.23922	0.263731	0.300397	0.0823478
295.8	1.46737	2.43028	3.35449	5.33837	3.94984	3.62913	4.47452	0.143573	0.194725	0.260435	0.239231	0.26373	0.300397	0.0823712
296	1.46787	2.43065	3.35486	5.33849	3.94986	3.62913	4.47452	0.143608	0.194749	0.260443	0.239241	0.263729	0.300398	0.0823946
296.2	1.46836	2.43102	3.35522	5.3386	3.94987	3.62913	4.47452	0.143642	0.194772	0.260452	0.239252	0.263728	0.300398	0.082418
296.4	1.46885	2.43139	3.35559	5.33872	3.94989	3.62913	4.47452	0.143677	0.194796	0.260461	0.239263	0.263727	0.300398	0.0824413
296.6	1.46935	2.43176	3.35595	5.33884	3.9499	3.62913	4.47452	0.143712	0.19482	0.260469	0.239273	0.263726	0.300399	0.0824646
296.8	1.46984	2.43213	3.35632	5.33895	3.94992	3.62913	4.47452	0.143746	0.194844	0.260478	0.239284	0.263725	0.300399	0.0824878
297	1.47033	2.43249	3.35668	5.33907	3.94994	3.62913	4.47452	0.143781	0.194867	0.260486	0.239294	0.263724	0.3004	0.0825111
297.2	1.47082	2.43286	3.35704	5.33918	3.94995	3.62913	4.47452	0.143816	0.194891	0.260494	0.239305	0.263723	0.3004	0.0825343
297.4	1.47131	2.43322	3.35741	5.33929	3.94997	3.62913	4.47452	0.14385	0.194914	0.260503	0.239315	0.263722	0.300401	0.0825574
297.6	1.4718	2.43359	3.35777	5.33941	3.94998	3.62913	4.47452	0.143884	0.194938	0.260511	0.239326	0.263721	0.300401	0.0825806
297.8	1.47229	2.43395	3.35813	5.33952	3.95	3.62913	4.47452	0.143919	0.194961	0.260519	0.239336	0.26372	0.300402	0.0826037
298	1.47278	2.43432	3.35849	5.33963	3.95001	3.62913	4.47452	0.143953	0.194984	0.260528	0.239347	0.263718	0.300402	0.0826268
298.2	1.47327	2.43468	3.35885	5.33974	3.95003	3.62913	4.47452	0.143987	0.195008	0.260536	0.239357	0.263717	0.300403	0.0826499
298.4	1.47376	2.43504	3.35921	5.33986	3.95004	3.62913	4.47452	0.144022	0.195031	0.260544	0.239367	0.263716	0.300403	0.0826729
298.6	1.47425	2.4354	3.35956	5.33997	3.95006	3.62913	4.47452	0.144056	0.195054	0.260553	0.239378	0.263715	0.300403	0.082696
298.8	1.47474	2.43576	3.35992	5.34008	3.95007	3.62913	4.47452	0.14409	0.195077	0.260561	0.239388	0.263713	0.300404	0.0827189
299	1.47522	2.43612	3.36028	5.34019	3.95009	3.62913	4.47452	0.144124	0.1951	0.260569	0.239398	0.263712	0.300404	0.0827419
299.2	1.47571	2.43648	3.36063	5.3403	3.9501	3.62913	4.47452	0.144158	0.195123	0.260577	0.239408	0.263711	0.300405	0.0827648
299.4	1.4762	2.43684	3.36099	5.34041	3.95011	3.62913	4.47452	0.144192	0.195146	0.260585	0.239419	0.26371	0.300405	0.0827878
299.6	1.47669	2.4372	3.36134	5.34052	3.95013	3.62913	4.47452	0.144226	0.195169	0.260593	0.239429	0.263708	0.300406	0.0828106
299.8	1.47717	2.43756	3.3617	5.34063	3.95014	3.62913	4.47452	0.14426	0.195192	0.260602	0.239439	0.263707	0.300406	0.0828335
300	1.4463	2.37313	3.27644	5.55638	3.74464	3.52924	4.18273	0.137637	0.187247	0.255439	0.233191	0.266051	0.299382	0.075098
300.2	1.44606	2.37247	3.27532	5.55551	3.74289	3.52785	4.18067	0.137605	0.187205	0.255379	0.233136	0.265987	0.29931	0.0750685
300.4	1.44583	2.37181	3.27421	5.55464	3.74114	3.52646	4.17862	0.137572	0.187163	0.255319	0.233081	0.265923	0.299239	0.0750391
300.6	1.44559	2.37115	3.27309	5.55378	3.73939	3.52508	4.17656	0.137539	0.187121	0.255259	0.233026	0.265859	0.299168	0.0750097
300.8	1.44536	2.37049	3.27198	5.55291	3.73764	3.52369	4.17451	0.137507	0.18708	0.255199	0.23297	0.265796	0.299096	0.0749803
301	1.44513	2.36983	3.27087	5.55205	3.7359	3.52231	4.17246	0.137474	0.187038	0.255139	0.232915	0.265732	0.299025	0.074951
301.2	1.44489	2.36918	3.26976	5.55118	3.73416	3.52093	4.17042	0.137442	0.186996	0.255079	0.232861	0.265669	0.298954	0.0749216
301.4	1.44466	2.36852	3.26865	5.55032	3.73242	3.51955	4.16837	0.137409	0.186954	0.255019	0.232806	0.265605	0.298883	0.0748923
301.6	1.44442	2.36786	3.26754	5.54945	3.73068	3.51817	4.16633	0.137377	0.186912	0.254959	0.232751	0.265542	0.298812	0.074863
301.8	1.44419	2.36721	3.26643	5.54859	3.72895	3.51679	4.16429	0.137345	0.186871	0.254899	0.232696	0.265479	0.298741	0.0748337
302	1.44396	2.36655	3.26533	5.54772	3.72721	3.51542	4.16225	0.137312	0.186829	0.25484	0.232641	0.265415	0.29867	0.0748044
302.2	1.44373	2.3659	3.26422	5.54686	3.72548	3.51404	4.16022	0.13728	0.186787	0.25478	0.232586	0.265352	0.298599	0.0747752
302.4	1.44349	2.36524	3.26312	5.546	3.72375	3.51267	4.15818	0.137248	0.186746	0.25472	0.232532	0.265289	0.298529	0.074746
302.6	1.44326	2.36459	3.26201	5.54514	3.72202	3.5113	4.15615	0.137215	0.186704	0.254661	0.232477	0.265226	0.298458	0.0747168
302.8	1.44303	2.36394	3.26091	5.54427	3.72029	3.50993	4.15413	0.137183	0.186663	0.254601	0.232423	0.265163	0.298387	0.0746876
303	1.4428	2.36328	3.25981	5.54341	3.71857	3.50856	4.1521	0.137151	0.186621	0.254542	0.232368	0.2651	0.298317	0.0746584
303.2	1.44256	2.36263	3.25871	5.54255	3.71684	3.50719	4.15008	0.137118	0.18658	0.254482	0.232314	0.265038	0.298246	0.0746293
303.4	1.44233	2.36198	3.25761	5.54169	3.71512	3.50582	4.14805	0.137086	0.186538	0.254423	0.232259	0.264975	0.298176	0.0746001
303.6	1.4421	2.36133	3.25652	5.54083	3.7134	3.50446	4.14603	0.137054	0.186497	0.254363	0.232205	0.264912	0.298106	0.074571
303.8	1.44187	2.36068	3.25542	5.53997	3.71169	3.50309	4.14402	0.137022	0.186455	0.254304	0.23215	0.26485	0.298035	0.074542
304	1.44164	2.36003	3.25433	5.53911	3.70997	3.50173	4.142	0.13699	0.186414	0.254245	0.232096	0.264787	0.297965	0.0745129
304.2	1.44141	2.35939	3.25323	5.53825	3.70826	3.50037	4.13999	0.136957	0.186373	0.254185	0.232042	0.264725	0.297895	0.0744839
304.4	1.44118	2.35874	3.25214	5.53739	3.70655	3.49901	4.13798	0.136925	0.186331	0.254126	0.231988	0.264662	0.297825	0.0744548
304.6	1.44095	2.35809	3.25105	5.53654	3.70483	3.49765	4.13597	0.136893	0.18629	0.254067	0.231933	0.2646	0.297755	0.0744258
304.8	1.44072	2.35744	3.24996	5.53568	3.70313	3.4963	4.13397	0.136861	0.186249	0.254008	0.231879	0.264538	0.297685	0.0743968
305	1.44049	2.3568	3.24887	5.53482	3.70142	3.49494	4.13196	0.136829	0.186207	0.253949	0.231825	0.264475	0.297615	0.0743679
305.2	1.44026	2.35615	3.24778	5.53397	3.69972	3.49359	4.12996	0.136797	0.186166	0.25389	0.231771	0.264413	0.297546	0.0743389
305.4	1.44003	2.35551	3.2467	5.53311	3.69801	3.49223	4.12796	0.136765	0.186125	0.253831	0.231717	0.264351	0.297476	0.07431
305.6	1.4398	2.35486	3.24561	5.53225	3.69631	3.49088	4.12597	0.136733	0.186084	0.253772	0.231663	0.264289	0.297406	0.0742811
305.8	1.43957	2.35422	3.24453	5.5314	3.69461	3.48953	4.12397	0.136701	0.186043	0.253713	0.23161	0.264227	0.297337	0.0742522
306	1.43934	2.35358	3.24344	5.53054	3.69291	3.48818	4.12198	0.136669	0.186002	0.253655	0.231556	0.264166	0.297267	0.0742234
306.2	1.43911	2.35294	3.24236	5.52969	3.69122	3.48683	4.11999	0.136637	0.185961	0.253596	0.231502	0.264104	0.297198	0.0741945
306.4	1.43888	2.3523	3.24128	5.52884	3.68953	3.48549	4.118	0.136605	0.18592	0.253537	0.231448	0.264042	0.297128	0.0741657
306.6	1.43866	2.35165	3.2402	5.52798	3.68783	3.48414	4.11601	0.136573	0.185879	0.253479	0.231395	0.26398	0.297059	0.0741369
306.8	1.43843	2.35101	3.23912	5.52713	3.68614	3.4828	4.11403	0.136542	0.185838	0.25342	0.231341	0.263919	0.29699	0.0741081
307	1.4382	2.35038	3.23804	5.52628	3.68445	3.48146	4.11205	0.13651	0.185797	0.253361	0.231287	0.263857	0.296921	0.0740794
307.2	1.43797	2.34974	3.23697	5.52542	3.68277	3.48012	4.11007	0.136478	0.185756	0.253303	0.231234	0.263796	0.296852	0.0740506
307.4	1.43774	2.3491	3.23589	5.52457	3.68108	3.47878	4.10809	0.136446	0.185715	0.253244	0.23118	0.263735	0.296783	0.0740219
307.6	1.43752	2.34846	3.23482	5.52372	3.6794	3.47744	4.10612	0.136414	0.185674	0.253186	0.231127	0.263673	0.296714	0.0739932
307.8	1.43729	2.34782	3.23374	5.52287	3.67772	3.4761	4.10415	0.136383	0.185633	0.253128	0.231073	0.263612	0.296645	0.0739645
308	1.43706	2.34719	3.23267	5.52202	3.67604	3.47477	4.10218	0.136351	0.185593	0.253069	0.23102	0.263551	0.296576	0.0739359
308.2	1.43684	2.34655	3.2316	5.52117	3.67436	3.47343	4.10021	0.136319	0.185552	0.253011	0.230967	0.26349	0.296507	0.0739072
308.4	1.43661	2.34592	3.23053	5.52032	3.67269	3.4721	4.09824	0.136288	0.185511	0.252953	0.230914	0.263429	0.296439	0.0738786
308.6	1.43638	2.34528	3.22946	5.51947	3.67101	3.47077	4.09628	0.136256	0.18547	0.252895	0.23086	0.263368	0.29637	0.07385
308.8	1.43616	2.34465	3.22839	5.51862	3.66934	3.46944	4.09432	0.136224	0.18543	0.252837	0.230807	0.263307	0.296301	0.0738214
309	1.43593	2.34401	3.22733	5.51777	3.66767	3.46811	4.09236	0.136193	0.185389	0.252779	0.230754	0.263246	0.296233	0.0737928
309.2	1.43571	2.34338	3.22626	5.51693	3.666	3.46678	4.0904	0.136161	0.185349	0.25272	0.230701	0.263185	0.296164	0.0737643
309.4	1.43548	2.34275	3.2252	5.51608	3.66434	3.46545	4.08845	0.136129	0.185308	0.252663	0.230648	0.263124	0.296096	0.0737358
309.6	1.43526	2.34212	3.22413	5.51523	3.66267	3.46413	4.0865	0.136098	0.185267	0.252605	0.230595	0.263064	0.296028	0.0737073
309.8	1.43503	2.34149	3.22307	5.51439	3.66101	3.4628	4.08455	0.136066	0.185227	0.252547	0.230542	0.263003	0.29596	0.0736788
310	1.43481	2.34086	3.22201	5.51354	3.65935	3.46148	4.0826	0.136035	0.185186	0.252489	0.230489	0.262943	0.295891	0.0736503
310.2	1.43458	2.34023	3.22095	5.51269	3.65769	3.46016	4.08065	0.136003	0.185146	0.252431	0.230436	0.262882	0.295823	0.0736219
310.4	1.43436	2.3396	3.21989	5.51185	3.65603	3.45884	4.07871	0.135972	0.185106	0.252373	0.230383	0.262822	0.295755	0.0735934
310.6	1.43413	2.33897	3.21883	5.511	3.65437	3.45752	4.07677	0.135941	0.185065	0.252316	0.230331	0.262761	0.295687	0.073565
310.8	1.43391	2.33834	3.21778	5.51016	3.65272	3.4562	4.07483	0.135909	0.185025	0.252258	0.230278	0.262701	0.295619	0.0735366
311	1.43369	2.33771	3.21672	5.50932	3.65107	3.45489	4.07289	0.135878	0.184984	0.2522	0.230225	0.262641	0.295552	0.0735083
311.2	1.43346	2.33709	3.21567	5.50847	3.64941	3.45357	4.07096	0.135846	0.184944	0.252143	0.230173	0.262581	0.295484	0.0734799
311.4	1.43324	2.33646	3.21461	5.50763	3.64777	3.45226	4.06902	0.135815	0.184904	0.252085	0.23012	0.262521	0.295416	0.0734516
311.6	1.43302	2.33584	3.21356	5.50679	3.64612	3.45095	4.06709	0.135784	0.184864	0.252028	0.230068	0.262461	0.295349	0.0734233
311.8	1.43279	2.33521	3.21251	5.50594	3.64447	3.44964	4.06516	0.135752	0.184823	0.25197	0.230015	0.262401	0.295281	0.073395
312	1.43257	2.33459	3.21146	5.5051	3.64283	3.44833	4.06324	0.135721	0.184783	0.251913	0.229963	0.262341	0.295213	0.0733667
312.2	1.43235	2.33396	3.21041	5.50426	3.64119	3.44702	4.06131	0.13569	0.184743	0.251856	0.22991	0.262281	0.295146	0.0733385
312.4	1.43213	2.33334	3.20936	5.50342	3.63955	3.44571	4.05939	0.135659	0.184703	0.251798	0.229858	0.262221	0.295079	0.0733102
312.6	1.4319	2.33272	3.20831	5.50258	3.63791	3.44441	4.05747	0.135628	0.184663	0.251741	0.229806	0.262162	0.295011	0.073282
312.8	1.43168	2.3321	3.20727	5.50174	3.63627	3.4431	4.05555	0.135596	0.184623	0.251684	0.229753	0.262102	0.294944	0.0732538
313	1.43146	2.33147	3.20622	5.5009	3.63464	3.4418	4.05364	0.135565	0.184583	0.251627	0.229701	0.262043	0.294877	0.0732257
313.2	1.43124	2.33085	3.20518	5.50006	3.633	3.4405	4.05172	0.135534	0.184543	0.25157	0.229649	0.261983	0.29481	0.0731975
313.4	1.43102	2.33023	3.20414	5.49922	3.63137	3.4392	4.04981	0.135503	0.184503	0.251513	0.229597	0.261924	0.294743	0.0731694
313.6	1.4308	2.32961	3.20309	5.49839	3.62974	3.4379	4.0479	0.135472	0.184463	0.251456	0.229545	0.261864	0.294676	0.0731412
313.8	1.43058	2.329	3.20205	5.49755	3.62811	3.4366	4.046	0.135441	0.184423	0.251399	0.229493	0.261805	0.294609	0.0731132
314	1.43036	2.32838	3.20101	5.49671	3.62649	3.4353	4.04409	0.13541	0.184383	0.251342	0.229441	0.261746	0.294542	0.0730851
314.2	1.43013	2.32776	3.19998	5.49587	3.62486	3.43401	4.04219	0.135379	0.184343	0.251285	0.229389	0.261687	0.294475	0.073057
314.4	1.42991	2.32714	3.19894	5.49504	3.62324	3.43272	4.04029	0.135348	0.184303	0.251228	0.229337	0.261628	0.294409	0.073029
314.6	1.42969	2.32653	3.1979	5.4942	3.62162	3.43142	4.03839	0.135317	0.184263	0.251171	0.229285	0.261569	0.294342	0.073001
314.8	1.42947	2.32591	3.19687	5.49336	3.62	3.43013	4.03649	0.135286	0.184223	0.251115	0.229233	0.26151	0.294275	0.072973
315	1.42925	2.3253	3.19583	5.49253	3.61838	3.42884	4.0346	0.135255	0.184184	0.251058	0.229181	0.261451	0.294209	0.072945
315.2	1.42904	2.32468	3.1948	5.49169	3.61677	3.42755	4.03271	0.135224	0.184144	0.251001	0.22913	0.261392	0.294142	0.072917
315.4	1.42882	2.32407	3.19377	5.49086	3.61515	3.42626	4.03082	0.135193	0.184104	0.250945	0.229078	0.261333	0.294076	0.0728891
315.6	1.4286	2.32345	3.19274	5.49003	3.61354	3.42498	4.02893	0.135162	0.184065	0.250888	0.229026	0.261274	0.29401	0.0728611
315.8	1.42838	2.32284	3.19171	5.48919	3.61193	3.42369	4.02704	0.135131	0.184025	0.250832	0.228975	0.261216	0.293943	0.0728332
316	1.42816	2.32223	3.19068	5.48836	3.61032	3.42241	4.02516	0.1351	0.183985	0.250775	0.228923	0.261157	0.293877	0.0728053
316.2	1.42794	2.32162	3.18965	5.48753	3.60871	3.42113	4.02328	0.135069	0.183946	0.250719	0.228872	0.261099	0.293811	0.0727775
316.4	1.42772	2.32101	3.18863	5.48669	3.60711	3.41985	4.0214	0.135039	0.183906	0.250662	0.22882	0.26104	0.293745	0.0727496
316.6	1.4275	2.32039	3.1876	5.48586	3.60551	3.41857	4.01952	0.135008	0.183867	0.250606	0.228769	0.260982	0.293679	0.0727218
316.8	1.42729	2.31978	3.18658	5.48503	3.6039	3.41729	4.01765	0.134977	0.183827	0.25055	0.228718	0.260923	0.293613	0.072694
317	1.42707	2.31918	3.18555	5.4842	3.6023	3.41601	4.01577	0.134946	0.183788	0.250494	0.228666	0.260865	0.293547	0.0726662
317.2	1.42685	2.31857	3.18453	5.48337	3.6007	3.41473	4.0139	0.134916	0.183748	0.250437	0.228615	0.260807	0.293481	0.0726384
317.4	1.42663	2.31796	3.18351	5.48254	3.59911	3.41346	4.01204	0.134885	0.183709	0.250381	0.228564	0.260749	0.293416	0.0726107
317.6	1.42642	2.31735	3.18249	5.48171	3.59751	3.41218	4.01017	0.134854	0.183669	0.250325	0.228513	0.260691	0.29335	0.0725829
317.8	1.4262	2.31674	3.18147	5.48088	3.59592	3.41091	4.0083	0.134824	0.18363	0.250269	0.228461	0.260633	0.293284	0.0725552
318	1.42598	2.31614	3.18045	5.48005	3.59433	3.40964	4.00644	0.134793	0.183591	0.250213	0.22841	0.260575	0.293219	0.0725275
318.2	1.42577	2.31553	3.17943	5.47922	3.59274	3.40837	4.00458	0.134762	0.183551	0.250157	0.228359	0.260517	0.293153	0.0724998
318.4	1.42555	2.31493	3.17842	5.4784	3.59115	3.4071	4.00272	0.134732	0.183512	0.250101	0.228308	0.260459	0.293088	0.0724722
318.6	1.42533	2.31432	3.1774	5.47757	3.58956	3.40583	4.00087	0.134701	0.183473	0.250046	0.228257	0.260401	0.293022	0.0724445
318.8	1.42512	2.31372	3.17639	5.47674	3.58798	3.40457	3.99901	0.134671	0.183434	0.24999	0.228206	0.260343	0.292957	0.0724169
319	1.4249	2.31312	3.17538	5.47591	3.58639	3.4033	3.99716	0.13464	0.183394	0.249934	0.228156	0.260286	0.292892	0.0723893
319.2	1.42469	2.31251	3.17436	5.47509	3.58481	3.40204	3.99531	0.13461	0.183355	0.249878	0.228105	0.260228	0.292827	0.0723617
319.4	1.42447	2.31191	3.17335	5.47426	3.58323	3.40078	3.99346	0.134579	0.183316	0.249823	0.228054	0.260171	0.292761	0.0723341
319.6	1.42426	2.31131	3.17234	5.47344	3.58166	3.39952	3.99162	0.134549	0.183277	0.249767	0.228003	0.260113	0.292696	0.0723066
319.8	1.42404	2.31071	3.17133	5.47261	3.58008	3.39826	3.98977	0.134518	0.183238	0.249711	0.227952	0.260056	0.292631	0.0722791
320	1.42383	2.31011	3.17033	5.47179	3.5785	3.397	3.98793	0.134488	0.183199	0.249656	0.227902	0.259998	0.292567	0.0722516
320.2	1.42361	2.30951	3.16932	5.47096	3.57693	3.39574	3.98609	0.134458	0.18316	0.2496	0.227851	0.259941	0.292502	0.0722241
320.4	1.4234	2.30891	3.16832	5.47014	3.57536	3.39448	3.98425	0.134427	0.183121	0.249545	0.227801	0.259884	0.292437	0.0721966
320.6	1.42318	2.30831	3.16731	5.46932	3.57379	3.39323	3.98242	0.134397	0.183082	0.249489	0.22775	0.259827	0.292372	0.0721691
320.8	1.42297	2.30771	3.16631	5.46849	3.57222	3.39198	3.98058	0.134367	0.183043	0.249434	0.2277	0.25977	0.292307	0.0721417
321	1.42276	2.30711	3.1653	5.46767	3.57066	3.39072	3.97875	0.134336	0.183004	0.249379	0.227649	0.259713	0.292243	0.0721143
321.2	1.42254	2.30652	3.1643	5.46685	3.56909	3.38947	3.97692	0.134306	0.182965	0.249323	0.227599	0.259656	0.292178	0.0720869
321.4	1.42233	2.30592	3.1633	5.46603	3.56753	3.38822	3.9751	0.134276	0.182926	0.249268	0.227548	0.259599	0.292114	0.0720595
321.6	1.42212	2.30532	3.1623	5.46521	3.56597	3.38697	3.97327	0.134245	0.182887	0.249213	0.227498	0.259542	0.292049	0.0720321
321.8	1.4219	2.30473	3.16131	5.46438	3.56441	3.38573	3.97145	0.134215	0.182849	0.249158	0.227448	0.259485	0.291985	0.0720048
322	1.42169	2.30413	3.16031	5.46356	3.56285	3.38448	3.96963	0.134185	0.18281	0.249103	0.227398	0.259428	0.291921	0.0719775
322.2	1.42148	2.30354	3.15931	5.46274	3.56129	3.38323	3.96781	0.134155	0.182771	0.249048	0.227347	0.259372	0.291856	0.0719502
322.4	1.42127	2.30295	3.15832	5.46192	3.55974	3.38199	3.96599	0.134125	0.182732	0.248993	0.227297	0.259315	0.291792	0.0719229
322.6	1.42105	2.30235	3.15732	5.46111	3.55818	3.38075	3.96417	0.134095	0.182694	0.248938	0.227247	0.259258	0.291728	0.0718956
322.8	1.42084	2.30176	3.15633	5.46029	3.55663	3.37951	3.96236	0.134064	0.182655	0.248883	0.227197	0.259202	0.291664	0.0718684
323	1.42063	2.30117	3.15534	5.45947	3.55508	3.37827	3.96055	0.134034	0.182616	0.248828	0.227147	0.259146	0.2916	0.0718411
323.2	1.42042	2.30058	3.15435	5.45865	3.55354	3.37703	3.95874	0.134004	0.182578	0.248773	0.227097	0.259089	0.291536	0.0718139
323.4	1.42021	2.29999	3.15336	5.45783	3.55199	3.37579	3.95693	0.133974	0.182539	0.248718	0.227047	0.259033	0.291472	0.0717867
323.6	1.42	2.2994	3.15237	5.45702	3.55044	3.37455	3.95513	0.133944	0.182501	0.248664	0.226997	0.258977	0.291408	0.0717595
323.8	1.41978	2.29881	3.15138	5.4562	3.5489	3.37332	3.95333	0.133914	0.182462	0.248609	0.226948	0.25892	0.291345	0.0717324
324	1.41957	2.29822	3.15039	5.45538	3.54736	3.37208	3.95153	0.133884	0.182424	0.248554	0.226898	0.258864	0.291281	0.0717052
324.2	1.41936	2.29763	3.14941	5.45457	3.54582	3.37085	3.94973	0.133854	0.182385	0.2485	0.226848	0.258808	0.291217	0.0716781
324.4	1.41915	2.29704	3.14842	5.45375	3.54428	3.36962	3.94793	0.133824	0.182347	0.248445	0.226798	0.258752	0.291154	0.071651
324.6	1.41894	2.29646	3.14744	5.45294	3.54275	3.36839	3.94614	0.133794	0.182308	0.24839	0.226749	0.258696	0.29109	0.0716239
324.8	1.41873	2.29587	3.14645	5.45212	3.54121	3.36716	3.94434	0.133764	0.18227	0.248336	0.226699	0.25864	0.291027	0.0715969
325	1.41852	2.29528	3.14547	5.45131	3.53968	3.36593	3.94255	0.133735	0.182231	0.248282	0.226649	0.258584	0.290963	0.0715698
325.2	1.41831	2.2947	3.14449	5.4505	3.53815	3.36471	3.94076	0.133705	0.182193	0.248227	0.2266	0.258529	0.2909	0.0715428
325.4	1.4181	2.29411	3.14351	5.44968	3.53662	3.36348	3.93898	0.133675	0.182155	0.248173	0.22655	0.258473	0.290837	0.0715158
325.6	1.41789	2.29353	3.14253	5.44887	3.53509	3.36226	3.93719	0.133645	0.182117	0.248119	0.226501	0.258417	0.290774	0.0714888
325.8	1.41768	2.29294	3.14156	5.44806	3.53356	3.36103	3.93541	0.133615	0.182078	0.248064	0.226452	0.258362	0.29071	0.0714618
326	1.41748	2.29236	3.14058	5.44725	3.53204	3.35981	3.93363	0.133585	0.18204	0.24801	0.226402	0.258306	0.290647	0.0714348
326.2	1.41727	2.29178	3.1396	5.44643	3.53051	3.35859	3.93185	0.133556	0.182002	0.247956	0.226353	0.258251	0.290584	0.0714079
326.4	1.41706	2.2912	3.13863	5.44562	3.52899	3.35737	3.93007	0.133526	0.181964	0.247902	0.226304	0.258195	0.290521	0.071381
326.6	1.41685	2.29061	3.13765	5.44481	3.52747	3.35615	3.9283	0.133496	0.181926	0.247848	0.226254	0.25814	0.290458	0.0713541
326.8	1.41664	2.29003	3.13668	5.444	3.52595	3.35494	3.92652	0.133466	0.181887	0.247794	0.226205	0.258085	0.290396	0.0713272
327	1.41643	2.28945	3.13571	5.44319	3.52444	3.35372	3.92475	0.133437	0.181849	0.24774	0.226156	0.258029	0.290333	0.0713003
327.2	1.41623	2.28887	3.13474	5.44238	3.52292	3.3525	3.92298	0.133407	0.181811	0.247686	0.226107	0.257974	0.29027	0.0712735
327.4	1.41602	2.28829	3.13377	5.44157	3.52141	3.35129	3.92122	0.133377	0.181773	0.247632	0.226058	0.257919	0.290207	0.0712466
327.6	1.41581	2.28771	3.1328	5.44076	3.5199	3.35008	3.91945	0.133348	0.181735	0.247578	0.226009	0.257864	0.290145	0.0712198
327.8	1.4156	2.28714	3.13183	5.43996	3.51838	3.34887	3.91769	0.133318	0.181697	0.247524	0.22596	0.257809	0.290082	0.071193
328	1.4154	2.28656	3.13087	5.43915	3.51688	3.34766	3.91593	0.133289	0.181659	0.24747	0.225911	0.257754	0.29002	0.0711662
328.2	1.41519	2.28598	3.1299	5.43834	3.51537	3.34645	3.91417	0.133259	0.181621	0.247416	0.225862	0.257699	0.289957	0.0711395
328.4	1.41498	2.28541	3.12894	5.43753	3.51386	3.34524	3.91241	0.13323	0.181583	0.247363	0.225813	0.257644	0.289895	0.0711127
328.6	1.41478	2.28483	3.12797	5.43673	3.51236	3.34404	3.91066	0.1332	0.181546	0.247309	0.225764	0.25759	0.289833	0.071086
328.8	1.41457	2.28425	3.12701	5.43592	3.51086	3.34283	3.90891	0.133171	0.181508	0.247256	0.225715	0.257535	0.28977	0.0710593
329	1.41436	2.28368	3.12605	5.43512	3.50936	3.34163	3.90715	0.133141	0.18147	0.247202	0.225667	0.25748	0.289708	0.0710326
329.2	1.41416	2.2831	3.12509	5.43431	3.50786	3.34042	3.90541	0.133112	0.181432	0.247148	0.225618	0.257426	0.289646	0.0710059
329.4	1.41395	2.28253	3.12413	5.43351	3.50636	3.33922	3.90366	0.133082	0.181394	0.247095	0.225569	0.257371	0.289584	0.0709793
329.6	1.41375	2.28196	3.12317	5.4327	3.50486	3.33802	3.90191	0.133053	0.181357	0.247042	0.225521	0.257317	0.289522	0.0709526
329.8	1.41354	2.28139	3.12221	5.4319	3.50337	3.33682	3.90017	0.133023	0.181319	0.246988	0.225472	0.257262	0.28946	0.070926
330	1.41334	2.28081	3.12125	5.43109	3.50188	3.33563	3.89843	0.132994	0.181281	0.246935	0.225424	0.257208	0.289398	0.0708994
330.2	1.41313	2.28024	3.1203	5.43029	3.50039	3.33443	3.89669	0.132965	0.181243	0.246881	0.225375	0.257154	0.289336	0.0708728
330.4	1.41293	2.27967	3.11934	5.42949	3.4989	3.33323	3.89495	0.132935	0.181206	0.246828	0.225327	0.257099	0.289275	0.0708463
330.6	1.41272	2.2791	3.11839	5.42868	3.49741	3.33204	3.89322	0.132906	0.181168	0.246775	0.225278	0.257045	0.289213	0.0708197
330.8	1.41252	2.27853	3.11744	5.42788	3.49592	3.33085	3.89148	0.132877	0.181131	0.246722	0.22523	0.256991	0.289151	0.0707932
331	1.41231	2.27796	3.11648	5.42708	3.49444	3.32965	3.88975	0.132847	0.181093	0.246669	0.225182	0.256937	0.28909	0.0707667
331.2	1.41211	2.27739	3.11553	5.42628	3.49295	3.32846	3.88802	0.132818	0.181056	0.246616	0.225133	0.256883	0.289028	0.0707402
331.4	1.41191	2.27682	3.11458	5.42548	3.49147	3.32727	3.88629	0.132789	0.181018	0.246562	0.225085	0.256829	0.288967	0.0707137
331.6	1.4117	2.27626	3.11363	5.42468	3.48999	3.32608	3.88457	0.13276	0.180981	0.246509	0.225037	0.256775	0.288905	0.0706873
331.8	1.4115	2.27569	3.11269	5.42388	3.48852	3.3249	3.88284	0.132731	0.180943	0.246456	0.224989	0.256721	0.288844	0.0706608
332	1.41129	2.27512	3.11174	5.42308	3.48704	3.32371	3.88112	0.132701	0.180906	0.246404	0.224941	0.256667	0.288783	0.0706344
332.2	1.41109	2.27456	3.11079	5.42228	3.48556	3.32253	3.8794	0.132672	0.180868	0.246351	0.224893	0.256614	0.288721	0.070608
332.4	1.41089	2.27399	3.10985	5.42148	3.48409	3.32134	3.87768	0.132643	0.180831	0.246298	0.224845	0.25656	0.28866	0.0705816
332.6	1.41069	2.27343	3.1089	5.42068	3.48262	3.32016	3.87597	0.132614	0.180794	0.246245	0.224797	0.256506	0.288599	0.0705552
332.8	1.41048	2.27286	3.10796	5.41989	3.48115	3.31898	3.87425	0.132585	0.180756	0.246192	0.224749	0.256453	0.288538	0.0705289
333	1.41028	2.2723	3.10702	5.41909	3.47968	3.3178	3.87254	0.132556	0.180719	0.24614	0.224701	0.256399	0.288477	0.0705026
333.2	1.41008	2.27173	3.10608	5.41829	3.47821	3.31662	3.87083	0.132527	0.180682	0.246087	0.224653	0.256346	0.288416	0.0704762
333.4	1.40988	2.27117	3.10514	5.41749	3.47675	3.31544	3.86912	0.132498	0.180644	0.246034	0.224605	0.256292	0.288355	0.0704499
333.6	1.40967	2.27061	3.1042	5.4167	3.47528	3.31426	3.86742	0.132469	0.180607	0.245982	0.224557	0.256239	0.288294	0.0704236
333.8	1.40947	2.27005	3.10326	5.4159	3.47382	3.31309	3.86571	0.13244	0.18057	0.245929	0.224509	0.256186	0.288234	0.0703974
334	1.40927	2.26949	3.10232	5.41511	3.47236	3.31191	3.86401	0.132411	0.180533	0.245877	0.224462	0.256133	0.288173	0.0703711
334.2	1.40907	2.26893	3.10139	5.41431	3.4709	3.31074	3.86231	0.132382	0.180496	0.245824	0.224414	0.256079	0.288112	0.0703449
334.4	1.40887	2.26837	3.10045	5.41352	3.46944	3.30957	3.86061	0.132353	0.180459	0.245772	0.224366	0.256026	0.288052	0.0703187
334.6	1.40867	2.26781	3.09952	5.41272	3.46798	3.3084	3.85891	0.132324	0.180422	0.245719	0.224319	0.255973	0.287991	0.0702925
334.8	1.40847	2.26725	3.09858	5.41193	3.46653	3.30723	3.85722	0.132295	0.180385	0.245667	0.224271	0.25592	0.287931	0.0702663
335	1.40827	2.26669	3.09765	5.41114	3.46508	3.30606	3.85553	0.132266	0.180348	0.245615	0.224224	0.255867	0.28787	0.0702402
335.2	1.40807	2.26613	3.09672	5.41034	3.46362	3.30489	3.85383	0.132237	0.180311	0.245562	0.224176	0.255814	0.28781	0.070214
335.4	1.40787	2.26557	3.09579	5.40955	3.46217	3.30372	3.85215	0.132208	0.180274	0.24551	0.224129	0.255762	0.287749	0.0701879
335.6	1.40767	2.26502	3.09486	5.40876	3.46073	3.30256	3.85046	0.13218	0.180237	0.245458	0.224082	0.255709	0.287689	0.0701618
335.8	1.40747	2.26446	3.09393	5.40797	3.45928	3.30139	3.84877	0.132151	0.1802	0.245406	0.224034	0.255656	0.287629	0.0701357
336	1.40727	2.26391	3.09301	5.40717	3.45783	3.30023	3.84709	0.132122	0.180163	0.245354	0.223987	0.255603	0.287569	0.0701096
336.2	1.40707	2.26335	3.09208	5.40638	3.45639	3.29907	3.84541	0.132093	0.180126	0.245302	0.22394	0.255551	0.287509	0.0700836
336.4	1.40687	2.2628	3.09115	5.40559	3.45495	3.29791	3.84373	0.132065	0.180089	0.24525	0.223892	0.255498	0.287449	0.0700575
336.6	1.40667	2.26224	3.09023	5.4048	3.45351	3.29675	3.84205	0.132036	0.180052	0.245198	0.223845	0.255446	0.287389	0.0700315
336.8	1.40647	2.26169	3.0893	5.40401	3.45207	3.29559	3.84037	0.132007	0.180015	0.245146	0.223798	0.255393	0.287329	0.0700055
337	1.40627	2.26114	3.08838	5.40322	3.45063	3.29443	3.8387	0.131978	0.179979	0.245094	0.223751	0.255341	0.287269	0.0699795
337.2	1.40607	2.26058	3.08746	5.40243	3.44919	3.29328	3.83703	0.13195	0.179942	0.245042	0.223704	0.255288	0.287209	0.0699535
337.4	1.40587	2.26003	3.08654	5.40165	3.44776	3.29212	3.83536	0.131921	0.179905	0.24499	0.223657	0.255236	0.287149	0.0699276
337.6	1.40568	2.25948	3.08562	5.40086	3.44632	3.29097	3.83369	0.131893	0.179869	0.244939	0.22361	0.255184	0.28709	0.0699016
337.8	1.40548	2.25893	3.0847	5.40007	3.44489	3.28982	3.83202	0.131864	0.179832	0.244887	0.223563	0.255132	0.28703	0.0698757
338	1.40528	2.25838	3.08378	5.39928	3.44346	3.28867	3.83036	0.131835	0.179795	0.244835	0.223516	0.25508	0.286971	0.0698498
338.2	1.40508	2.25783	3.08287	5.3985	3.44203	3.28751	3.82869	0.131807	0.179759	0.244784	0.223469	0.255028	0.286911	0.0698239
338.4	1.40488	2.25728	3.08195	5.39771	3.44061	3.28637	3.82703	0.131778	0.179722	0.244732	0.223422	0.254976	0.286852	0.0697981
338.6	1.40469	2.25673	3.08103	5.39692	3.43918	3.28522	3.82537	0.13175	0.179685	0.24468	0.223376	0.254924	0.286792	0.0697722
338.8	1.40449	2.25618	3.08012	5.39614	3.43776	3.28407	3.82371	0.131721	0.179649	0.244629	0.223329	0.254872	0.286733	0.0697464
339	1.40429	2.25564	3.07921	5.39535	3.43633	3.28292	3.82206	0.131693	0.179612	0.244578	0.223282	0.25482	0.286674	0.0697206
339.2	1.4041	2.25509	3.07829	5.39457	3.43491	3.28178	3.82041	0.131664	0.179576	0.244526	0.223235	0.254768	0.286614	0.0696948
339.4	1.4039	2.25454	3.07738	5.39378	3.43349	3.28064	3.81875	0.131636	0.179539	0.244475	0.223189	0.254716	0.286555	0.069669
339.6	1.4037	2.254	3.07647	5.393	3.43208	3.27949	3.8171	0.131607	0.179503	0.244423	0.223142	0.254665	0.286496	0.0696432
339.8	1.40351	2.25345	3.07556	5.39222	3.43066	3.27835	3.81546	0.131579	0.179467	0.244372	0.223096	0.254613	0.286437	0.0696175
340	1.40331	2.2529	3.07465	5.39143	3.42925	3.27721	3.81381	0.131551	0.17943	0.244321	0.223049	0.254562	0.286378	0.0695917
340.2	1.40311	2.25236	3.07375	5.39065	3.42783	3.27607	3.81216	0.131522	0.179394	0.24427	0.223003	0.25451	0.286319	0.069566
340.4	1.40292	2.25182	3.07284	5.38987	3.42642	3.27494	3.81052	0.131494	0.179358	0.244218	0.222956	0.254459	0.28626	0.0695403
340.6	1.40272	2.25127	3.07193	5.38908	3.42501	3.2738	3.80888	0.131466	0.179321	0.244167	0.22291	0.254407	0.286201	0.0695146
340.8	1.40253	2.25073	3.07103	5.3883	3.4236	3.27266	3.80724	0.131437	0.179285	0.244116	0.222864	0.254356	0.286143	0.069489
341	1.40233	2.25019	3.07013	5.38752	3.42219	3.27153	3.80561	0.131409	0.179249	0.244065	0.222817	0.254305	0.286084	0.0694633
341.2	1.40214	2.24965	3.06922	5.38674	3.42079	3.2704	3.80397	0.131381	0.179213	0.244014	0.222771	0.254253	0.286025	0.0694377
341.4	1.40194	2.2491	3.06832	5.38596	3.41938	3.26926	3.80234	0.131352	0.179176	0.243963	0.222725	0.254202	0.285967	0.0694121
341.6	1.40175	2.24856	3.06742	5.38518	3.41798	3.26813	3.80071	0.131324	0.17914	0.243912	0.222679	0.254151	0.285908	0.0693865
341.8	1.40155	2.24802	3.06652	5.3844	3.41658	3.267	3.79908	0.131296	0.179104	0.243861	0.222632	0.2541	0.285849	0.0693609
342	1.40136	2.24748	3.06562	5.38362	3.41518	3.26587	3.79745	0.131268	0.179068	0.24381	0.222586	0.254049	0.285791	0.0693354
342.2	1.40117	2.24694	3.06472	5.38284	3.41378	3.26474	3.79582	0.13124	0.179032	0.24376	0.22254	0.253998	0.285733	0.0693098
342.4	1.40097	2.24641	3.06383	5.38206	3.41238	3.26362	3.7942	0.131212	0.178996	0.243709	0.222494	0.253947	0.285674	0.0692843
342.6	1.40078	2.24587	3.06293	5.38129	3.41099	3.26249	3.79257	0.131183	0.17896	0.243658	0.222448	0.253896	0.285616	0.0692588
342.8	1.40058	2.24533	3.06203	5.38051	3.4096	3.26137	3.79095	0.131155	0.178924	0.243607	0.222402	0.253845	0.285558	0.0692333
343	1.40039	2.24479	3.06114	5.37973	3.4082	3.26024	3.78934	0.131127	0.178888	0.243557	0.222356	0.253794	0.2855	0.0692078
343.2	1.4002	2.24426	3.06025	5.37895	3.40681	3.25912	3.78772	0.131099	0.178852	0.243506	0.222311	0.253744	0.285441	0.0691823
343.4	1.4	2.24372	3.05935	5.37818	3.40542	3.258	3.7861	0.131071	0.178816	0.243456	0.222265	0.253693	0.285383	0.0691569
343.6	1.39981	2.24318	3.05846	5.3774	3.40403	3.25688	3.78449	0.131043	0.17878	0.243405	0.222219	0.253643	0.285325	0.0691314
343.8	1.39962	2.24265	3.05757	5.37663	3.40265	3.25576	3.78288	0.131015	0.178744	0.243355	0.222173	0.253592	0.285267	0.069106
344	1.39943	2.24211	3.05668	5.37585	3.40126	3.25464	3.78127	0.130987	0.178708	0.243304	0.222127	0.253541	0.28521	0.0690806
344.2	1.39923	2.24158	3.05579	5.37508	3.39988	3.25353	3.77966	0.130959	0.178672	0.243254	0.222082	0.253491	0.285152	0.0690553
344.4	1.39904	2.24105	3.0549	5.3743	3.3985	3.25241	3.77805	0.130931	0.178636	0.243203	0.222036	0.253441	0.285094	0.0690299
344.6	1.39885	2.24051	3.05402	5.37353	3.39712	3.2513	3.77645	0.130903	0.178601	0.243153	0.22199	0.25339	0.285036	0.0690046
344.8	1.39866	2.23998	3.05313	5.37275	3.39574	3.25018	3.77485	0.130875	0.178565	0.243103	0.221945	0.25334	0.284979	0.0689792
345	1.39847	2.23945	3.05224	5.37198	3.39436	3.24907	3.77325	0.130847	0.178529	0.243052	0.221899	0.25329	0.284921	0.0689539
345.2	1.39827	2.23892	3.05136	5.37121	3.39299	3.24796	3.77165	0.130819	0.178493	0.243002	0.221854	0.25324	0.284863	0.0689286
345.4	1.39808	2.23839	3.05048	5.37043	3.39161	3.24685	3.77005	0.130792	0.178458	0.242952	0.221808	0.253189	0.284806	0.0689033
345.6	1.39789	2.23786	3.04959	5.36966	3.39024	3.24574	3.76845	0.130764	0.178422	0.242902	0.221763	0.253139	0.284748	0.0688781
345.8	1.3977	2.23733	3.04871	5.36889	3.38887	3.24463	3.76686	0.130736	0.178386	0.242852	0.221718	0.253089	0.284691	0.0688528
346	1.39751	2.2368	3.04783	5.36812	3.3875	3.24353	3.76527	0.130708	0.178351	0.242802	0.221672	0.253039	0.284634	0.0688276
346.2	1.39732	2.23627	3.04695	5.36735	3.38613	3.24242	3.76368	0.13068	0.178315	0.242752	0.221627	0.252989	0.284576	0.0688024
346.4	1.39713	2.23574	3.04607	5.36658	3.38476	3.24132	3.76209	0.130652	0.178279	0.242702	0.221582	0.25294	0.284519	0.0687772
346.6	1.39694	2.23521	3.0452	5.36581	3.38339	3.24021	3.7605	0.130625	0.178244	0.242652	0.221537	0.25289	0.284462	0.068752
346.8	1.39675	2.23469	3.04432	5.36504	3.38203	3.23911	3.75892	0.130597	0.178208	0.242602	0.221491	0.25284	0.284405	0.0687268
347	1.39656	2.23416	3.04344	5.36427	3.38067	3.23801	3.75734	0.130569	0.178173	0.242552	0.221446	0.25279	0.284348	0.0687017
347.2	1.39637	2.23363	3.04257	5.3635	3.37931	3.23691	3.75576	0.130542	0.178137	0.242502	0.221401	0.252741	0.284291	0.0686766
347.4	1.39618	2.23311	3.04169	5.36273	3.37795	3.23581	3.75418	0.130514	0.178102	0.242453	0.221356	0.252691	0.284234	0.0686514
347.6	1.39599	2.23258	3.04082	5.36196	3.37659	3.23471	3.7526	0.130486	0.178067	0.242403	0.221311	0.252641	0.284177	0.0686263
347.8	1.3958	2.23206	3.03995	5.3612	3.37523	3.23361	3.75102	0.130459	0.178031	0.242353	0.221266	0.252592	0.28412	0.0686013
348	1.39561	2.23153	3.03907	5.36043	3.37387	3.23252	3.74945	0.130431	0.177996	0.242303	0.221221	0.252542	0.284063	0.0685762
348.2	1.39542	2.23101	3.0382	5.35966	3.37252	3.23142	3.74788	0.130403	0.17796	0.242254	0.221176	0.252493	0.284006	0.0685512
348.4	1.39523	2.23048	3.03733	5.3589	3.37117	3.23033	3.74631	0.130376	0.177925	0.242204	0.221131	0.252444	0.28395	0.0685261
348.6	1.39504	2.22996	3.03646	5.35813	3.36982	3.22924	3.74474	0.130348	0.17789	0.242155	0.221086	0.252394	0.283893	0.0685011
348.8	1.39486	2.22944	3.0356	5.35736	3.36847	3.22814	3.74317	0.130321	0.177855	0.242105	0.221042	0.252345	0.283836	0.0684761
349	1.39467	2.22892	3.03473	5.3566	3.36712	3.22705	3.7416	0.130293	0.177819	0.242056	0.220997	0.252296	0.28378	0.0684511
349.2	1.39448	2.2284	3.03386	5.35583	3.36577	3.22596	3.74004	0.130266	0.177784	0.242006	0.220952	0.252247	0.283723	0.0684261
349.4	1.39429	2.22788	3.033	5.35507	3.36443	3.22488	3.73848	0.130238	0.177749	0.241957	0.220907	0.252198	0.283667	0.0684012
349.6	1.3941	2.22736	3.03213	5.3543	3.36308	3.22379	3.73692	0.130211	0.177714	0.241908	0.220863	0.252149	0.283611	0.0683763
349.8	1.39392	2.22684	3.03127	5.35354	3.36174	3.2227	3.73536	0.130183	0.177679	0.241858	0.220818	0.2521	0.283554	0.0683513
350	1.39373	2.22632	3.03041	5.35278	3.3604	3.22162	3.7338	0.130156	0.177643	0.241809	0.220774	0.252051	0.283498	0.0683264
350.2	1.39354	2.2258	3.02955	5.35201	3.35906	3.22053	3.73225	0.130128	0.177608	0.24176	0.220729	0.252002	0.283442	0.0683015
350.4	1.39335	2.22528	3.02868	5.35125	3.35772	3.21945	3.7307	0.130101	0.177573	0.241711	0.220685	0.251953	0.283386	0.0682767
350.6	1.39317	2.22476	3.02782	5.35049	3.35638	3.21837	3.72915	0.130074	0.177538	0.241662	0.22064	0.251904	0.283329	0.0682518
350.8	1.39298	2.22424	3.02697	5.34973	3.35505	3.21729	3.7276	0.130046	0.177503	0.241612	0.220596	0.251855	0.283273	0.068227
351	1.39279	2.22373	3.02611	5.34897	3.35371	3.21621	3.72605	0.130019	0.177468	0.241563	0.220551	0.251807	0.283217	0.0682022
351.2	1.39261	2.22321	3.02525	5.3482	3.35238	3.21513	3.7245	0.129992	0.177433	0.241514	0.220507	0.251758	0.283161	0.0681774
351.4	1.39242	2.2227	3.02439	5.34744	3.35105	3.21405	3.72296	0.129964	0.177398	0.241465	0.220463	0.25171	0.283105	0.0681526
351.6	1.39224	2.22218	3.02354	5.34668	3.34972	3.21297	3.72142	0.129937	0.177363	0.241416	0.220418	0.251661	0.28305	0.0681278
351.8	1.39205	2.22167	3.02268	5.34592	3.34839	3.2119	3.71987	0.12991	0.177328	0.241367	0.220374	0.251613	0.282994	0.068103
352	1.39186	2.22115	3.02183	5.34516	3.34707	3.21082	3.71834	0.129882	0.177293	0.241319	0.22033	0.251564	0.282938	0.0680783
352.2	1.39168	2.22064	3.02098	5.34441	3.34574	3.20975	3.7168	0.129855	0.177259	0.24127	0.220286	0.251516	0.282882	0.0680536
352.4	1.39149	2.22013	3.02012	5.34365	3.34442	3.20868	3.71526	0.129828	0.177224	0.241221	0.220242	0.251467	0.282827	0.0680289
352.6	1.39131	2.21961	3.01927	5.34289	3.34309	3.20761	3.71373	0.129801	0.177189	0.241172	0.220198	0.251419	0.282771	0.0680042
352.8	1.39112	2.2191	3.01842	5.34213	3.34177	3.20654	3.7122	0.129774	0.177154	0.241123	0.220154	0.251371	0.282716	0.0679795
353	1.39094	2.21859	3.01757	5.34137	3.34045	3.20547	3.71067	0.129746	0.177119	0.241075	0.22011	0.251323	0.28266	0.0679548
353.2	1.39075	2.21808	3.01672	5.34062	3.33913	3.2044	3.70914	0.129719	0.177085	0.241026	0.220066	0.251275	0.282605	0.0679302
353.4	1.39057	2.21757	3.01588	5.33986	3.33782	3.20333	3.70761	0.129692	0.17705	0.240978	0.220022	0.251226	0.282549	0.0679055
353.6	1.39038	2.21706	3.01503	5.3391	3.3365	3.20226	3.70608	0.129665	0.177015	0.240929	0.219978	0.251178	0.282494	0.0678809
353.8	1.3902	2.21655	3.01418	5.33835	3.33519	3.2012	3.70456	0.129638	0.176981	0.24088	0.219934	0.25113	0.282439	0.0678563
354	1.39002	2.21604	3.01334	5.33759	3.33387	3.20014	3.70304	0.129611	0.176946	0.240832	0.21989	0.251083	0.282383	0.0678317
354.2	1.38983	2.21553	3.01249	5.33684	3.33256	3.19907	3.70152	0.129584	0.176911	0.240784	0.219846	0.251035	0.282328	0.0678072
354.4	1.38965	2.21502	3.01165	5.33608	3.33125	3.19801	3.7	0.129557	0.176877	0.240735	0.219802	0.250987	0.282273	0.0677826
354.6	1.38946	2.21451	3.01081	5.33533	3.32994	3.19695	3.69848	0.12953	0.176842	0.240687	0.219759	0.250939	0.282218	0.0677581
354.8	1.38928	2.214	3.00997	5.33457	3.32864	3.19589	3.69697	0.129503	0.176808	0.240638	0.219715	0.250891	0.282163	0.0677336
355	1.3891	2.2135	3.00913	5.33382	3.32733	3.19483	3.69545	0.129476	0.176773	0.24059	0.219671	0.250844	0.282108	0.0677091
355.2	1.38891	2.21299	3.00829	5.33307	3.32603	3.19377	3.69394	0.129449	0.176739	0.240542	0.219628	0.250796	0.282053	0.0676846
355.4	1.38873	2.21249	3.00745	5.33231	3.32472	3.19272	3.69243	0.129422	0.176704	0.240494	0.219584	0.250748	0.281998	0.0676601
355.6	1.38855	2.21198	3.00661	5.33156	3.32342	3.19166	3.69092	0.129395	0.17667	0.240445	0.219541	0.250701	0.281943	0.0676357
355.8	1.38837	2.21148	3.00577	5.33081	3.32212	3.19061	3.68942	0.129368	0.176635	0.240397	0.219497	0.250653	0.281889	0.0676112
356	1.38818	2.21097	3.00494	5.33006	3.32082	3.18955	3.68791	0.129341	0.176601	0.240349	0.219454	0.250606	0.281834	0.0675868
356.2	1.388	2.21047	3.0041	5.3293	3.31953	3.1885	3.68641	0.129314	0.176566	0.240301	0.21941	0.250558	0.281779	0.0675624
356.4	1.38782	2.20996	3.00327	5.32855	3.31823	3.18745	3.68491	0.129287	0.176532	0.240253	0.219367	0.250511	0.281725	0.067538
356.6	1.38764	2.20946	3.00243	5.3278	3.31694	3.1864	3.68341	0.129261	0.176498	0.240205	0.219324	0.250464	0.28167	0.0675136
356.8	1.38746	2.20896	3.0016	5.32705	3.31564	3.18535	3.68191	0.129234	0.176463	0.240157	0.21928	0.250417	0.281616	0.0674893
357	1.38727	2.20846	3.00077	5.3263	3.31435	3.1843	3.68041	0.129207	0.176429	0.240109	0.219237	0.250369	0.281561	0.0674649
357.2	1.38709	2.20796	2.99994	5.32555	3.31306	3.18325	3.67892	0.12918	0.176395	0.240061	0.219194	0.250322	0.281507	0.0674406
357.4	1.38691	2.20745	2.99911	5.3248	3.31177	3.18221	3.67742	0.129154	0.176361	0.240013	0.219151	0.250275	0.281452	0.0674163
357.6	1.38673	2.20695	2.99828	5.32406	3.31048	3.18116	3.67593	0.129127	0.176326	0.239966	0.219107	0.250228	0.281398	0.067392
357.8	1.38655	2.20645	2.99745	5.32331	3.3092	3.18012	3.67444	0.1291	0.176292	0.239918	0.219064	0.250181	0.281344	0.0673677
358	1.38637	2.20595	2.99662	5.32256	3.30791	3.17908	3.67295	0.129073	0.176258	0.23987	0.219021	0.250134	0.28129	0.0673434
358.2	1.38619	2.20546	2.99579	5.32181	3.30663	3.17803	3.67147	0.129047	0.176224	0.239823	0.218978	0.250087	0.281236	0.0673192
358.4	1.38601	2.20496	2.99497	5.32107	3.30535	3.17699	3.66998	0.12902	0.17619	0.239775	0.218935	0.25004	0.281181	0.0672949
358.6	1.38583	2.20446	2.99414	5.32032	3.30407	3.17595	3.6685	0.128993	0.176156	0.239727	0.218892	0.249994	0.281127	0.0672707
358.8	1.38565	2.20396	2.99332	5.31957	3.30279	3.17491	3.66702	0.128967	0.176122	0.23968	0.218849	0.249947	0.281073	0.0672465
359	1.38547	2.20346	2.99249	5.31883	3.30151	3.17388	3.66554	0.12894	0.176088	0.239632	0.218806	0.2499	0.281019	0.0672223
359.2	1.38529	2.20297	2.99167	5.31808	3.30023	3.17284	3.66406	0.128913	0.176054	0.239585	0.218763	0.249853	0.280966	0.0671981
359.4	1.38511	2.20247	2.99085	5.31734	3.29896	3.1718	3.66258	0.128887	0.17602	0.239537	0.21872	0.249807	0.280912	0.067174
359.6	1.38493	2.20198	2.99003	5.31659	3.29768	3.17077	3.66111	0.12886	0.175986	0.23949	0.218678	0.24976	0.280858	0.0671498
359.8	1.38475	2.20148	2.98921	5.31585	3.29641	3.16973	3.65963	0.128834	0.175952	0.239442	0.218635	0.249714	0.280804	0.0671257
360	1.38457	2.20099	2.98839	5.3151	3.29514	3.1687	3.65816	0.128807	0.175918	0.239395	0.218592	0.249667	0.28075	0.0671016
360.2	1.38439	2.20049	2.98757	5.31436	3.29387	3.16767	3.65669	0.128781	0.175884	0.239348	0.218549	0.249621	0.280697	0.0670775
360.4	1.38421	2.2	2.98675	5.31362	3.2926	3.16664	3.65522	0.128754	0.17585	0.2393	0.218507	0.249574	0.280643	0.0670534
360.6	1.38403	2.1995	2.98594	5.31287	3.29133	3.16561	3.65376	0.128728	0.175816	0.239253	0.218464	0.249528	0.28059	0.0670293
360.8	1.38385	2.19901	2.98512	5.31213	3.29007	3.16458	3.65229	0.128701	0.175782	0.239206	0.218422	0.249482	0.280536	0.0670053
361	1.38368	2.19852	2.98431	5.31139	3.2888	3.16355	3.65083	0.128675	0.175748	0.239159	0.218379	0.249436	0.280483	0.0669813
361.2	1.3835	2.19803	2.98349	5.31065	3.28754	3.16252	3.64937	0.128648	0.175715	0.239112	0.218336	0.249389	0.280429	0.0669572
361.4	1.38332	2.19754	2.98268	5.3099	3.28628	3.1615	3.64791	0.128622	0.175681	0.239065	0.218294	0.249343	0.280376	0.0669332
361.6	1.38314	2.19705	2.98187	5.30916	3.28502	3.16047	3.64645	0.128596	0.175647	0.239018	0.218251	0.249297	0.280323	0.0669092
361.8	1.38296	2.19656	2.98106	5.30842	3.28376	3.15945	3.64499	0.128569	0.175613	0.23897	0.218209	0.249251	0.280269	0.0668853
362	1.38279	2.19607	2.98024	5.30768	3.2825	3.15843	3.64354	0.128543	0.17558	0.238924	0.218167	0.249205	0.280216	0.0668613
362.2	1.38261	2.19558	2.97943	5.30694	3.28124	3.15741	3.64208	0.128517	0.175546	0.238877	0.218124	0.249159	0.280163	0.0668374
362.4	1.38243	2.19509	2.97863	5.3062	3.27999	3.15638	3.64063	0.12849	0.175512	0.23883	0.218082	0.249113	0.28011	0.0668134
362.6	1.38226	2.1946	2.97782	5.30546	3.27873	3.15537	3.63918	0.128464	0.175479	0.238783	0.21804	0.249067	0.280057	0.0667895
362.8	1.38208	2.19411	2.97701	5.30473	3.27748	3.15435	3.63773	0.128438	0.175445	0.238736	0.217998	0.249022	0.280004	0.0667656
363	1.3819	2.19362	2.9762	5.30399	3.27623	3.15333	3.63628	0.128411	0.175412	0.238689	0.217955	0.248976	0.279951	0.0667417
363.2	1.38173	2.19314	2.9754	5.30325	3.27498	3.15231	3.63484	0.128385	0.175378	0.238642	0.217913	0.24893	0.279898	0.0667179
363.4	1.38155	2.19265	2.97459	5.30251	3.27373	3.1513	3.63339	0.128359	0.175345	0.238596	0.217871	0.248884	0.279845	0.066694
363.6	1.38137	2.19216	2.97379	5.30177	3.27249	3.15028	3.63195	0.128333	0.175311	0.238549	0.217829	0.248839	0.279792	0.0666702
363.8	1.3812	2.19168	2.97299	5.30104	3.27124	3.14927	3.63051	0.128307	0.175278	0.238502	0.217787	0.248793	0.27974	0.0666464
364	1.38102	2.19119	2.97218	5.3003	3.27	3.14826	3.62907	0.12828	0.175244	0.238456	0.217745	0.248748	0.279687	0.0666226
364.2	1.38084	2.19071	2.97138	5.29957	3.26875	3.14724	3.62763	0.128254	0.175211	0.238409	0.217703	0.248702	0.279634	0.0665988
364.4	1.38067	2.19022	2.97058	5.29883	3.26751	3.14623	3.6262	0.128228	0.175177	0.238363	0.217661	0.248657	0.279582	0.066575
364.6	1.38049	2.18974	2.96978	5.29809	3.26627	3.14522	3.62476	0.128202	0.175144	0.238316	0.217619	0.248611	0.279529	0.0665512
364.8	1.38032	2.18926	2.96898	5.29736	3.26503	3.14421	3.62333	0.128176	0.17511	0.23827	0.217577	0.248566	0.279477	0.0665275
365	1.38014	2.18877	2.96818	5.29662	3.26379	3.14321	3.6219	0.12815	0.175077	0.238223	0.217535	0.248521	0.279424	0.0665038
365.2	1.37997	2.18829	2.96739	5.29589	3.26256	3.1422	3.62047	0.128124	0.175044	0.238177	0.217493	0.248476	0.279372	0.06648
365.4	1.37979	2.18781	2.96659	5.29516	3.26132	3.14119	3.61904	0.128098	0.17501	0.23813	0.217452	0.24843	0.279319	0.0664563
365.6	1.37962	2.18733	2.96579	5.29442	3.26009	3.14019	3.61762	0.128072	0.174977	0.238084	0.21741	0.248385	0.279267	0.0664327
365.8	1.37944	2.18685	2.965	5.29369	3.25886	3.13919	3.61619	0.128046	0.174944	0.238038	0.217368	0.24834	0.279215	0.066409
366	1.37927	2.18637	2.9642	5.29296	3.25762	3.13818	3.61477	0.12802	0.174911	0.237992	0.217326	0.248295	0.279163	0.0663853
366.2	1.3791	2.18589	2.96341	5.29223	3.25639	3.13718	3.61335	0.127994	0.174877	0.237945	0.217285	0.24825	0.279111	0.0663617
366.4	1.37892	2.18541	2.96262	5.29149	3.25517	3.13618	3.61193	0.127968	0.174844	0.237899	0.217243	0.248205	0.279058	0.0663381
366.6	1.37875	2.18493	2.96183	5.29076	3.25394	3.13518	3.61051	0.127942	0.174811	0.237853	0.217202	0.24816	0.279006	0.0663145
366.8	1.37857	2.18445	2.96104	5.29003	3.25271	3.13418	3.60909	0.127916	0.174778	0.237807	0.21716	0.248115	0.278954	0.0662909
367	1.3784	2.18397	2.96025	5.2893	3.25149	3.13318	3.60768	0.12789	0.174745	0.237761	0.217119	0.24807	0.278902	0.0662673
367.2	1.37823	2.18349	2.95946	5.28857	3.25026	3.13219	3.60627	0.127864	0.174712	0.237715	0.217077	0.248026	0.27885	0.0662437
367.4	1.37805	2.18302	2.95867	5.28784	3.24904	3.13119	3.60485	0.127838	0.174679	0.237669	0.217036	0.247981	0.278799	0.0662202
367.6	1.37788	2.18254	2.95788	5.28711	3.24782	3.1302	3.60344	0.127812	0.174646	0.237623	0.216994	0.247936	0.278747	0.0661966
367.8	1.37771	2.18206	2.95709	5.28638	3.2466	3.1292	3.60203	0.127786	0.174613	0.237577	0.216953	0.247891	0.278695	0.0661731
368	1.37753	2.18159	2.95631	5.28565	3.24538	3.12821	3.60063	0.127761	0.17458	0.237531	0.216912	0.247847	0.278643	0.0661496
368.2	1.37736	2.18111	2.95552	5.28492	3.24417	3.12722	3.59922	0.127735	0.174547	0.237485	0.21687	0.247802	0.278592	0.0661261
368.4	1.37719	2.18064	2.95474	5.2842	3.24295	3.12623	3.59782	0.127709	0.174514	0.237439	0.216829	0.247758	0.27854	0.0661026
368.6	1.37702	2.18016	2.95395	5.28347	3.24174	3.12524	3.59641	0.127683	0.174481	0.237394	0.216788	0.247713	0.278488	0.0660792
368.8	1.37684	2.17969	2.95317	5.28274	3.24053	3.12425	3.59501	0.127657	0.174448	0.237348	0.216747	0.247669	0.278437	0.0660557
369	1.37667	2.17921	2.95239	5.28201	3.23931	3.12326	3.59361	0.127632	0.174415	0.237302	0.216705	0.247625	0.278385	0.0660323
369.2	1.3765	2.17874	2.95161	5.28129	3.2381	3.12227	3.59222	0.127606	0.174382	0.237257	0.216664	0.24758	0.278334	0.0660089
369.4	1.37633	2.17827	2.95083	5.28056	3.23689	3.12129	3.59082	0.12758	0.174349	0.237211	0.216623	0.247536	0.278283	0.0659855
369.6	1.37616	2.1778	2.95005	5.27983	3.23569	3.1203	3.58943	0.127555	0.174316	0.237165	0.216582	0.247492	0.278231	0.0659621
369.8	1.37599	2.17732	2.94927	5.27911	3.23448	3.11932	3.58803	0.127529	0.174284	0.23712	0.216541	0.247447	0.27818	0.0659387
370	1.37581	2.17685	2.94849	5.27838	3.23328	3.11833	3.58664	0.127503	0.174251	0.237074	0.2165	0.247403	0.278129	0.0659154
370.2	1.37564	2.17638	2.94772	5.27766	3.23207	3.11735	3.58525	0.127478	0.174218	0.237029	0.216459	0.247359	0.278077	0.065892
370.4	1.37547	2.17591	2.94694	5.27693	3.23087	3.11637	3.58386	0.127452	0.174185	0.236983	0.216418	0.247315	0.278026	0.0658687
370.6	1.3753	2.17544	2.94616	5.27621	3.22967	3.11539	3.58248	0.127426	0.174153	0.236938	0.216377	0.247271	0.277975	0.0658454
370.8	1.37513	2.17497	2.94539	5.27549	3.22847	3.11441	3.58109	0.127401	0.17412	0.236892	0.216337	0.247227	0.277924	0.0658221
371	1.37496	2.1745	2.94461	5.27476	3.22727	3.11343	3.57971	0.127375	0.174087	0.236847	0.216296	0.247183	0.277873	0.0657988
371.2	1.37479	2.17403	2.94384	5.27404	3.22607	3.11246	3.57833	0.12735	0.174055	0.236802	0.216255	0.247139	0.277822	0.0657755
371.4	1.37462	2.17357	2.94307	5.27332	3.22488	3.11148	3.57694	0.127324	0.174022	0.236757	0.216214	0.247096	0.277771	0.0657523
371.6	1.37445	2.1731	2.9423	5.2726	3.22368	3.1105	3.57557	0.127299	0.173989	0.236711	0.216173	0.247052	0.27772	0.065729
371.8	1.37428	2.17263	2.94153	5.27187	3.22249	3.10953	3.57419	0.127273	0.173957	0.236666	0.216133	0.247008	0.277669	0.0657058
372	1.37411	2.17216	2.94076	5.27115	3.2213	3.10856	3.57281	0.127248	0.173924	0.236621	0.216092	0.246964	0.277619	0.0656826
372.2	1.37394	2.1717	2.93999	5.27043	3.2201	3.10758	3.57144	0.127222	0.173892	0.236576	0.216052	0.246921	0.277568	0.0656594
372.4	1.37377	2.17123	2.93922	5.26971	3.21891	3.10661	3.57006	0.127197	0.173859	0.236531	0.216011	0.246877	0.277517	0.0656362
372.6	1.3736	2.17077	2.93845	5.26899	3.21773	3.10564	3.56869	0.127171	0.173827	0.236486	0.21597	0.246833	0.277467	0.0656131
372.8	1.37343	2.1703	2.93769	5.26827	3.21654	3.10467	3.56732	0.127146	0.173794	0.236441	0.21593	0.24679	0.277416	0.0655899
373	1.37326	2.16984	2.93692	5.26755	3.21535	3.1037	3.56596	0.12712	0.173762	0.236396	0.215889	0.246746	0.277366	0.0655668
373.2	1.3731	2.16937	2.93615	5.26683	3.21417	3.10274	3.56459	0.127095	0.173729	0.236351	0.215849	0.246703	0.277315	0.0655436
373.4	1.37293	2.16891	2.93539	5.26611	3.21298	3.10177	3.56322	0.12707	0.173697	0.236306	0.215809	0.24666	0.277265	0.0655205
373.6	1.37276	2.16845	2.93463	5.26539	3.2118	3.1008	3.56186	0.127044	0.173665	0.236261	0.215768	0.246616	0.277214	0.0654974
373.8	1.37259	2.16798	2.93386	5.26468	3.21062	3.09984	3.5605	0.127019	0.173632	0.236216	0.215728	0.246573	0.277164	0.0654744
374	1.37242	2.16752	2.9331	5.26396	3.20944	3.09887	3.55914	0.126994	0.1736	0.236171	0.215688	0.24653	0.277114	0.0654513
374.2	1.37225	2.16706	2.93234	5.26324	3.20826	3.09791	3.55778	0.126968	0.173568	0.236126	0.215647	0.246486	0.277063	0.0654283
374.4	1.37209	2.1666	2.93158	5.26252	3.20709	3.09695	3.55642	0.126943	0.173535	0.236082	0.215607	0.246443	0.277013	0.0654052
374.6	1.37192	2.16614	2.93082	5.26181	3.20591	3.09599	3.55506	0.126918	0.173503	0.236037	0.215567	0.2464	0.276963	0.0653822
374.8	1.37175	2.16568	2.93006	5.26109	3.20474	3.09503	3.55371	0.126892	0.173471	0.235992	0.215527	0.246357	0.276913	0.0653592
375	1.37158	2.16522	2.9293	5.26037	3.20356	3.09407	3.55236	0.126867	0.173439	0.235948	0.215486	0.246314	0.276863	0.0653362
375.2	1.37142	2.16476	2.92855	5.25966	3.20239	3.09311	3.551	0.126842	0.173406	0.235903	0.215446	0.246271	0.276813	0.0653132
375.4	1.37125	2.1643	2.92779	5.25894	3.20122	3.09215	3.54965	0.126817	0.173374	0.235858	0.215406	0.246228	0.276763	0.0652903
375.6	1.37108	2.16384	2.92703	5.25823	3.20005	3.0912	3.54831	0.126792	0.173342	0.235814	0.215366	0.246185	0.276713	0.0652673
375.8	1.37091	2.16338	2.92628	5.25751	3.19888	3.09024	3.54696	0.126766	0.17331	0.235769	0.215326	0.246142	0.276663	0.0652444
376	1.37075	2.16292	2.92553	5.2568	3.19772	3.08929	3.54561	0.126741	0.173278	0.235725	0.215286	0.246099	0.276613	0.0652214
376.2	1.37058	2.16247	2.92477	5.25609	3.19655	3.08833	3.54427	0.126716	0.173246	0.23568	0.215246	0.246057	0.276563	0.0651985
376.4	1.37041	2.16201	2.92402	5.25537	3.19538	3.08738	3.54293	0.126691	0.173214	0.235636	0.215206	0.246014	0.276513	0.0651757
376.6	1.37025	2.16155	2.92327	5.25466	3.19422	3.08643	3.54159	0.126666	0.173181	0.235592	0.215167	0.245971	0.276464	0.0651528
376.8	1.37008	2.1611	2.92252	5.25395	3.19306	3.08548	3.54025	0.126641	0.173149	0.235547	0.215127	0.245929	0.276414	0.0651299
377	1.36992	2.16064	2.92177	5.25324	3.1919	3.08453	3.53891	0.126616	0.173117	0.235503	0.215087	0.245886	0.276364	0.0651071
377.2	1.36975	2.16019	2.92102	5.25252	3.19074	3.08358	3.53757	0.126591	0.173085	0.235459	0.215047	0.245843	0.276315	0.0650842
377.4	1.36958	2.15973	2.92027	5.25181	3.18958	3.08263	3.53624	0.126566	0.173054	0.235415	0.215007	0.245801	0.276265	0.0650614
377.6	1.36942	2.15928	2.91952	5.2511	3.18842	3.08169	3.5349	0.126541	0.173022	0.23537	0.214968	0.245758	0.276216	0.0650386
377.8	1.36925	2.15882	2.91877	5.25039	3.18727	3.08074	3.53357	0.126516	0.17299	0.235326	0.214928	0.245716	0.276166	0.0650158
378	1.36909	2.15837	2.91803	5.24968	3.18611	3.07979	3.53224	0.126491	0.172958	0.235282	0.214888	0.245674	0.276117	0.064993
378.2	1.36892	2.15792	2.91728	5.24897	3.18496	3.07885	3.53091	0.126466	0.172926	0.235238	0.214849	0.245631	0.276068	0.0649703
378.4	1.36876	2.15746	2.91654	5.24826	3.18381	3.07791	3.52958	0.126441	0.172894	0.235194	0.214809	0.245589	0.276018	0.0649475
378.6	1.36859	2.15701	2.91579	5.24755	3.18266	3.07697	3.52826	0.126416	0.172862	0.23515	0.21477	0.245547	0.275969	0.0649248
378.8	1.36843	2.15656	2.91505	5.24684	3.18151	3.07602	3.52693	0.126391	0.17283	0.235106	0.21473	0.245504	0.27592	0.0649021
379	1.36826	2.15611	2.91431	5.24613	3.18036	3.07508	3.52561	0.126366	0.172799	0.235062	0.214691	0.245462	0.275871	0.0648794
379.2	1.3681	2.15566	2.91356	5.24542	3.17921	3.07414	3.52429	0.126341	0.172767	0.235018	0.214651	0.24542	0.275822	0.0648567
379.4	1.36794	2.15521	2.91282	5.24472	3.17806	3.07321	3.52297	0.126316	0.172735	0.234974	0.214612	0.245378	0.275773	0.064834
379.6	1.36777	2.15476	2.91208	5.24401	3.17692	3.07227	3.52165	0.126291	0.172703	0.23493	0.214572	0.245336	0.275724	0.0648113
379.8	1.36761	2.15431	2.91134	5.2433	3.17578	3.07133	3.52033	0.126266	0.172672	0.234887	0.214533	0.245294	0.275675	0.0647887
380	1.36744	2.15386	2.91061	5.2426	3.17463	3.0704	3.51902	0.126242	0.17264	0.234843	0.214494	0.245252	0.275626	0.064766
380.2	1.36728	2.15341	2.90987	5.24189	3.17349	3.06946	3.5177	0.126217	0.172608	0.234799	0.214454	0.24521	0.275577	0.0647434
380.4	1.36712	2.15296	2.90913	5.24118	3.17235	3.06853	3.51639	0.126192	0.172577	0.234755	0.214415	0.245168	0.275528	0.0647208
380.6	1.36695	2.15251	2.90839	5.24048	3.17121	3.06759	3.51508	0.126167	0.172545	0.234712	0.214376	0.245126	0.275479	0.0646982
380.8	1.36679	2.15207	2.90766	5.23977	3.17008	3.06666	3.51377	0.126143	0.172513	0.234668	0.214337	0.245085	0.27543	0.0646756
381	1.36663	2.15162	2.90692	5.23907	3.16894	3.06573	3.51246	0.126118	0.172482	0.234624	0.214297	0.245043	0.275382	0.0646531
381.2	1.36646	2.15117	2.90619	5.23836	3.16781	3.0648	3.51115	0.126093	0.17245	0.234581	0.214258	0.245001	0.275333	0.0646305
381.4	1.3663	2.15073	2.90546	5.23766	3.16667	3.06387	3.50985	0.126068	0.172419	0.234537	0.214219	0.244959	0.275284	0.064608
381.6	1.36614	2.15028	2.90472	5.23695	3.16554	3.06294	3.50855	0.126044	0.172387	0.234494	0.21418	0.244918	0.275236	0.0645855
381.8	1.36598	2.14984	2.90399	5.23625	3.16441	3.06201	3.50724	0.126019	0.172356	0.23445	0.214141	0.244876	0.275187	0.064563
382	1.36581	2.14939	2.90326	5.23555	3.16328	3.06109	3.50594	0.125994	0.172324	0.234407	0.214102	0.244835	0.275139	0.0645405
382.2	1.36565	2.14895	2.90253	5.23485	3.16215	3.06016	3.50464	0.12597	0.172293	0.234363	0.214063	0.244793	0.27509	0.064518
382.4	1.36549	2.1485	2.9018	5.23414	3.16102	3.05924	3.50334	0.125945	0.172261	0.23432	0.214024	0.244752	0.275042	0.0644955
382.6	1.36533	2.14806	2.90107	5.23344	3.15989	3.05831	3.50205	0.12592	0.17223	0.234277	0.213985	0.24471	0.274994	0.0644731
382.8	1.36517	2.14762	2.90034	5.23274	3.15877	3.05739	3.50075	0.125896	0.172199	0.234233	0.213947	0.244669	0.274945	0.0644506
383	1.36501	2.14718	2.89962	5.23204	3.15764	3.05647	3.49946	0.125871	0.172167	0.23419	0.213908	0.244627	0.274897	0.0644282
383.2	1.36484	2.14673	2.89889	5.23134	3.15652	3.05555	3.49817	0.125847	0.172136	0.234147	0.213869	0.244586	0.274849	0.0644058
383.4	1.36468	2.14629	2.89816	5.23064	3.1554	3.05463	3.49688	0.125822	0.172105	0.234104	0.21383	0.244545	0.274801	0.0643834
383.6	1.36452	2.14585	2.89744	5.22994	3.15428	3.05371	3.49559	0.125798	0.172073	0.23406	0.213791	0.244504	0.274753	0.064361
383.8	1.36436	2.14541	2.89671	5.22924	3.15316	3.05279	3.4943	0.125773	0.172042	0.234017	0.213753	0.244463	0.274704	0.0643386
384	1.3642	2.14497	2.89599	5.22854	3.15204	3.05187	3.49301	0.125749	0.172011	0.233974	0.213714	0.244421	0.274656	0.0643163
384.2	1.36404	2.14453	2.89527	5.22784	3.15092	3.05096	3.49173	0.125724	0.17198	0.233931	0.213675	0.24438	0.274608	0.0642939
384.4	1.36388	2.14409	2.89455	5.22714	3.14981	3.05004	3.49044	0.1257	0.171948	0.233888	0.213637	0.244339	0.274561	0.0642716
384.6	1.36372	2.14365	2.89382	5.22644	3.14869	3.04913	3.48916	0.125675	0.171917	0.233845	0.213598	0.244298	0.274513	0.0642493
384.8	1.36356	2.14321	2.8931	5.22574	3.14758	3.04821	3.48788	0.125651	0.171886	0.233802	0.21356	0.244257	0.274465	0.064227
385	1.3634	2.14277	2.89238	5.22504	3.14647	3.0473	3.4866	0.125626	0.171855	0.233759	0.213521	0.244216	0.274417	0.0642047
385.2	1.36324	2.14234	2.89166	5.22435	3.14536	3.04639	3.48532	0.125602	0.171824	0.233716	0.213483	0.244175	0.274369	0.0641824
385.4	1.36308	2.1419	2.89095	5.22365	3.14425	3.04548	3.48405	0.125578	0.171793	0.233673	0.213444	0.244135	0.274321	0.0641602
385.6	1.36292	2.14146	2.89023	5.22295	3.14314	3.04457	3.48277	0.125553	0.171762	0.233631	0.213406	0.244094	0.274274	0.0641379
385.8	1.36276	2.14102	2.88951	5.22226	3.14203	3.04366	3.4815	0.125529	0.17173	0.233588	0.213367	0.244053	0.274226	0.0641157
386	1.3626	2.14059	2.8888	5.22156	3.14092	3.04275	3.48022	0.125504	0.171699	0.233545	0.213329	0.244012	0.274178	0.0640935
386.2	1.36244	2.14015	2.88808	5.22086	3.13982	3.04184	3.47895	0.12548	0.171668	0.233502	0.213291	0.243972	0.274131	0.0640713
386.4	1.36228	2.13972	2.88737	5.22017	3.13872	3.04093	3.47768	0.125456	0.171637	0.23346	0.213252	0.243931	0.274083	0.0640491
386.6	1.36212	2.13928	2.88665	5.21947	3.13761	3.04003	3.47642	0.125432	0.171606	0.233417	0.213214	0.24389	0.274036	0.0640269
386.8	1.36196	2.13885	2.88594	5.21878	3.13651	3.03912	3.47515	0.125407	0.171575	0.233374	0.213176	0.24385	0.273988	0.0640048
387	1.3618	2.13841	2.88523	5.21809	3.13541	3.03822	3.47388	0.125383	0.171545	0.233332	0.213138	0.243809	0.273941	0.0639826
387.2	1.36165	2.13798	2.88451	5.21739	3.13431	3.03732	3.47262	0.125359	0.171514	0.233289	0.213099	0.243769	0.273894	0.0639605
387.4	1.36149	2.13755	2.8838	5.2167	3.13321	3.03641	3.47136	0.125334	0.171483	0.233247	0.213061	0.243728	0.273846	0.0639383
387.6	1.36133	2.13711	2.88309	5.21601	3.13212	3.03551	3.4701	0.12531	0.171452	0.233204	0.213023	0.243688	0.273799	0.0639162
387.8	1.36117	2.13668	2.88238	5.21531	3.13102	3.03461	3.46884	0.125286	0.171421	0.233162	0.212985	0.243648	0.273752	0.0638941
388	1.36101	2.13625	2.88168	5.21462	3.12993	3.03371	3.46758	0.125262	0.17139	0.233119	0.212947	0.243607	0.273705	0.0638721
388.2	1.36086	2.13582	2.88097	5.21393	3.12883	3.03281	3.46632	0.125238	0.171359	0.233077	0.212909	0.243567	0.273658	0.06385
388.4	1.3607	2.13539	2.88026	5.21324	3.12774	3.03192	3.46507	0.125214	0.171329	0.233034	0.212871	0.243527	0.273611	0.0638279
388.6	1.36054	2.13496	2.87955	5.21255	3.12665	3.03102	3.46381	0.125189	0.171298	0.232992	0.212833	0.243487	0.273564	0.0638059
388.8	1.36038	2.13453	2.87885	5.21185	3.12556	3.03012	3.46256	0.125165	0.171267	0.23295	0.212795	0.243447	0.273517	0.0637839
389	1.36023	2.1341	2.87814	5.21116	3.12447	3.02923	3.46131	0.125141	0.171236	0.232907	0.212757	0.243406	0.27347	0.0637619
389.2	1.36007	2.13367	2.87744	5.21047	3.12338	3.02833	3.46006	0.125117	0.171206	0.232865	0.212719	0.243366	0.273423	0.0637399
389.4	1.35991	2.13324	2.87673	5.20978	3.1223	3.02744	3.45881	0.125093	0.171175	0.232823	0.212682	0.243326	0.273376	0.0637179
389.6	1.35975	2.13281	2.87603	5.20909	3.12121	3.02655	3.45757	0.125069	0.171144	0.232781	0.212644	0.243286	0.273329	0.0636959
389.8	1.3596	2.13238	2.87533	5.2084	3.12013	3.02566	3.45632	0.125045	0.171114	0.232739	0.212606	0.243246	0.273282	0.0636739
390	1.35944	2.13195	2.87463	5.20772	3.11904	3.02476	3.45508	0.125021	0.171083	0.232696	0.212568	0.243206	0.273236	0.063652
390.2	1.35928	2.13153	2.87393	5.20703	3.11796	3.02388	3.45383	0.124997	0.171052	0.232654	0.212531	0.243167	0.273189	0.0636301
390.4	1.35913	2.1311	2.87323	5.20634	3.11688	3.02299	3.45259	0.124973	0.171022	0.232612	0.212493	0.243127	0.273142	0.0636082
390.6	1.35897	2.13067	2.87253	5.20565	3.1158	3.0221	3.45135	0.124949	0.170991	0.23257	0.212455	0.243087	0.273096	0.0635862
390.8	1.35882	2.13025	2.87183	5.20496	3.11472	3.02121	3.45011	0.124925	0.170961	0.232528	0.212418	0.243047	0.273049	0.0635644
391	1.35866	2.12982	2.87113	5.20428	3.11365	3.02032	3.44888	0.124901	0.17093	0.232486	0.21238	0.243008	0.273002	0.0635425
391.2	1.3585	2.12939	2.87043	5.20359	3.11257	3.01944	3.44764	0.124877	0.1709	0.232444	0.212343	0.242968	0.272956	0.0635206
391.4	1.35835	2.12897	2.86974	5.2029	3.1115	3.01855	3.44641	0.124853	0.170869	0.232403	0.212305	0.242928	0.27291	0.0634988
391.6	1.35819	2.12854	2.86904	5.20222	3.11042	3.01767	3.44517	0.124829	0.170839	0.232361	0.212268	0.242889	0.272863	0.0634769
391.8	1.35804	2.12812	2.86835	5.20153	3.10935	3.01679	3.44394	0.124805	0.170808	0.232319	0.21223	0.242849	0.272817	0.0634551
392	1.35788	2.1277	2.86765	5.20085	3.10828	3.01591	3.44271	0.124782	0.170778	0.232277	0.212193	0.24281	0.272771	0.0634333
392.2	1.35773	2.12727	2.86696	5.20016	3.10721	3.01502	3.44148	0.124758	0.170747	0.232235	0.212155	0.24277	0.272724	0.0634115
392.4	1.35757	2.12685	2.86627	5.19948	3.10614	3.01414	3.44026	0.124734	0.170717	0.232194	0.212118	0.242731	0.272678	0.0633897
392.6	1.35742	2.12643	2.86557	5.19879	3.10507	3.01327	3.43903	0.12471	0.170687	0.232152	0.212081	0.242691	0.272632	0.0633679
392.8	1.35726	2.12601	2.86488	5.19811	3.104	3.01239	3.43781	0.124686	0.170656	0.23211	0.212043	0.242652	0.272586	0.0633462
393	1.35711	2.12558	2.86419	5.19743	3.10294	3.01151	3.43658	0.124662	0.170626	0.232069	0.212006	0.242613	0.27254	0.0633244
393.2	1.35695	2.12516	2.8635	5.19674	3.10187	3.01063	3.43536	0.124639	0.170596	0.232027	0.211969	0.242573	0.272494	0.0633027
393.4	1.3568	2.12474	2.86281	5.19606	3.10081	3.00976	3.43414	0.124615	0.170565	0.231986	0.211932	0.242534	0.272448	0.063281
393.6	1.35665	2.12432	2.86212	5.19538	3.09975	3.00888	3.43292	0.124591	0.170535	0.231944	0.211894	0.242495	0.272402	0.0632593
393.8	1.35649	2.1239	2.86144	5.19469	3.09869	3.00801	3.4317	0.124567	0.170505	0.231903	0.211857	0.242456	0.272356	0.0632376
394	1.35634	2.12348	2.86075	5.19401	3.09763	3.00713	3.43049	0.124544	0.170475	0.231861	0.21182	0.242417	0.27231	0.0632159
394.2	1.35619	2.12306	2.86006	5.19333	3.09657	3.00626	3.42927	0.12452	0.170445	0.23182	0.211783	0.242377	0.272264	0.0631942
394.4	1.35603	2.12264	2.85938	5.19265	3.09551	3.00539	3.42806	0.124496	0.170414	0.231778	0.211746	0.242338	0.272218	0.0631726
394.6	1.35588	2.12223	2.85869	5.19197	3.09445	3.00452	3.42685	0.124473	0.170384	0.231737	0.211709	0.242299	0.272172	0.063151
394.8	1.35573	2.12181	2.85801	5.19129	3.0934	3.00365	3.42563	0.124449	0.170354	0.231695	0.211672	0.24226	0.272127	0.0631293
395	1.35557	2.12139	2.85732	5.19061	3.09234	3.00278	3.42442	0.124425	0.170324	0.231654	0.211635	0.242221	0.272081	0.0631077
395.2	1.35542	2.12097	2.85664	5.18993	3.09129	3.00191	3.42322	0.124402	0.170294	0.231613	0.211598	0.242183	0.272035	0.0630861
395.4	1.35527	2.12056	2.85596	5.18925	3.09024	3.00104	3.42201	0.124378	0.170264	0.231572	0.211561	0.242144	0.27199	0.0630645
395.6	1.35511	2.12014	2.85528	5.18857	3.08919	3.00018	3.4208	0.124355	0.170234	0.23153	0.211524	0.242105	0.271944	0.063043
395.8	1.35496	2.11972	2.8546	5.18789	3.08814	2.99931	3.4196	0.124331	0.170204	0.231489	0.211488	0.242066	0.271899	0.0630214
396	1.35481	2.11931	2.85392	5.18721	3.08709	2.99845	3.4184	0.124307	0.170174	0.231448	0.211451	0.242027	0.271853	0.0629999
396.2	1.35466	2.11889	2.85324	5.18654	3.08604	2.99758	3.41719	0.124284	0.170144	0.231407	0.211414	0.241989	0.271808	0.0629783
396.4	1.3545	2.11848	2.85256	5.18586	3.08499	2.99672	3.41599	0.12426	0.170114	0.231366	0.211377	0.24195	0.271762	0.0629568
396.6	1.35435	2.11806	2.85188	5.18518	3.08395	2.99586	3.4148	0.124237	0.170084	0.231325	0.21134	0.241911	0.271717	0.0629353
396.8	1.3542	2.11765	2.8512	5.1845	3.0829	2.995	3.4136	0.124213	0.170054	0.231284	0.211304	0.241873	0.271672	0.0629138
397	1.35405	2.11724	2.85053	5.18383	3.08186	2.99414	3.4124	0.12419	0.170024	0.231243	0.211267	0.241834	0.271626	0.0628923
397.2	1.3539	2.11682	2.84985	5.18315	3.08082	2.99328	3.41121	0.124166	0.169994	0.231202	0.21123	0.241796	0.271581	0.0628709
397.4	1.35375	2.11641	2.84918	5.18248	3.07978	2.99242	3.41001	0.124143	0.169964	0.231161	0.211194	0.241757	0.271536	0.0628494
397.6	1.35359	2.116	2.8485	5.1818	3.07874	2.99156	3.40882	0.124119	0.169934	0.23112	0.211157	0.241719	0.271491	0.062828
397.8	1.35344	2.11559	2.84783	5.18112	3.0777	2.9907	3.40763	0.124096	0.169904	0.231079	0.211121	0.24168	0.271446	0.0628065
398	1.35329	2.11517	2.84716	5.18045	3.07666	2.98985	3.40644	0.124073	0.169875	0.231038	0.211084	0.241642	0.271401	0.0627851
398.2	1.35314	2.11476	2.84648	5.17978	3.07563	2.98899	3.40525	0.124049	0.169845	0.230998	0.211048	0.241604	0.271356	0.0627637
398.4	1.35299	2.11435	2.84581	5.1791	3.07459	2.98814	3.40407	0.124026	0.169815	0.230957	0.211011	0.241566	0.271311	0.0627423
398.6	1.35284	2.11394	2.84514	5.17843	3.07356	2.98728	3.40288	0.124002	0.169785	0.230916	0.210975	0.241527	0.271266	0.062721
398.8	1.35269	2.11353	2.84447	5.17775	3.07252	2.98643	3.4017	0.123979	0.169756	0.230875	0.210938	0.241489	0.271221	0.0626996
399	1.35254	2.11312	2.8438	5.17708	3.07149	2.98558	3.40051	0.123956	0.169726	0.230835	0.210902	0.241451	0.271176	0.0626783
399.2	1.35239	2.11271	2.84313	5.17641	3.07046	2.98473	3.39933	0.123932	0.169696	0.230794	0.210866	0.241413	0.271131	0.0626569
399.4	1.35224	2.1123	2.84246	5.17574	3.06943	2.98388	3.39815	0.123909	0.169666	0.230753	0.210829	0.241375	0.271086	0.0626356
399.6	1.35209	2.1119	2.8418	5.17506	3.0684	2.98303	3.39697	0.123886	0.169637	0.230713	0.210793	0.241337	0.271042	0.0626143
[truncated: 2,501 more rows]

## Sheet: raw KD values
Protein	Conc. (nM)	KD (M)	koff/kon	kon(1/Ms)	kdis(1/s)	kdis Error	kobs(1/s)	kobs Error		Protein	Conc. (nM)	KD (M)	koff/kon	kon(1/Ms)	kdis(1/s)	kdis Error	kobs(1/s)	kobs Error	File name
eIF4G	200	5.999e-08	5.99916e-08	95530	0.005731	6.704e-05	0.02484	0.0001165		eIF4E	200	1.73e-07	1.72998e-07	37330	0.006458	9.333e-05	0.01392	0.0001286	Cycle 1
eIF4G	200	5.518e-08	5.51774e-08	89910	0.004961	6.278e-05	0.02294	8.811e-05		eIF4E	500	3.068e-07	3.06858e-07	26100	0.008009	0.0001273	0.02106	0.0003794	Cycle 1
eIF4G	200	5.741e-08	5.74354e-08	100600	0.005778	6.757e-05	0.02591	0.0001517		eIF4E	1000	3.441e-07	3.44123e-07	20420	0.007027	0.0001449	0.02745	0.0006582	Cycle 1
eIF4G	200	5.561e-08	5.5609e-08	87270	0.004853	6.078e-05	0.02231	7.314e-05		Average		2.74633e-07	2.7466e-07	27950	0.00716467	0.000121843	0.02081	0.000388733
eIF4G av	200	5.70475e-08	5.70534e-08	93327.5	0.00533075	6.45425e-05	0.024	0.000107362		SD		8.99712e-08	7.34782e-08	8605.46	0.000784611	2.62145e-05	0.00676846	0.000264923
eIF4G	500	5.109e-08	5.11079e-08	102900	0.005259	5.957e-05	0.05673	0.0006929
eIF4G	500	4.462e-08	4.46131e-08	102100	0.004555	5.547e-05	0.0556	0.0004321		Protein	Conc. (nM)	KD (M)	koff/kon	kon(1/Ms)	kdis(1/s)	kdis Error	kobs(1/s)	kobs Error	File name
eIF4G	500	5.308e-08	5.30663e-08	101100	0.005365	6.119e-05	0.0559	0.0007749		eIFiso4E	350	1.99e-06	1.98946e-06	1044	0.002077	3.513e-05	0.002442	0.0001372	Cycle 3
eIF4G	500	4.523e-08	4.52239e-08	100500	0.004545	5.596e-05	0.05479	0.0004958		eIFiso4E	500	1.005e-06	1.00482e-06	5811	0.005839	8.328e-05	0.008745	3.34e-05	Cycle 1
eIF4G av	500	4.8505e-08	4.85028e-08	101650	0.004931	5.80475e-05	0.055755	0.000598925		eIFiso4E	1250	8.362e-07	8.36245e-07	7212	0.006031	8.202e-05	0.01505	0.0001497	Cyle 1
eIF4G	1000	9.755e-08	9.75432e-08	61870	0.006035	7.999e-05	0.06791	0.0007436		Average		1.27707e-06	1.27684e-06	4689	0.004649	6.681e-05	0.00874567	0.000106767
eIF4G	1000	8.415e-08	8.41497e-08	61450	0.005171	6.934e-05	0.06662	0.0006807		SD		6.2316e-07	5.08577e-07	3233.45	0.00222949	2.74429e-05	0.006304	6.38441e-05
eIF4G av	1000	9.085e-08	9.08465e-08	61660	0.005603	7.4665e-05	0.067265	0.00071215
Average		5.27763e-08	5.27781e-08	97488.8	0.00513088	6.1295e-05	0.0398775	0.000353144
SD		6.04046e-09	6.04617e-09	5884.9	0.000282666	4.59266e-06	0.0224542	0.000347587
Note: average/SD calculations from 200, 500 nM concentrations
Protein	Conc. (nM)	KD (M)	koff/kon	kon(1/Ms)	kdis(1/s)	kdis Error	kobs(1/s)	kobs Error
eIFiso4G	200	3.712e-06	3.71212e-06	937.2	0.003479	3.351e-05	0.003667	1.824e-05
eIFiso4G	200	5.544e-07	5.54416e-07	6827	0.003785	3.704e-05	0.00515	2.517e-05
eIFiso4G av	200	2.1332e-06	2.13327e-06	3882.1	0.003632	3.5275e-05	0.0044085	2.1705e-05
eIFiso4G	350	5.793e-07	5.79294e-07	9427	0.005461	5.958e-05	0.00876	2.606e-05
eIFiso4G	350	3.031e-07	3.03072e-07	15300	0.004637	4.714e-05	0.009991	3.907e-05
eIFiso4G	350	6.537e-07	6.53622e-07	7564	0.004944	5.705e-05	0.007592	1.895e-05
eIFiso4G	350	4.222e-07	4.22191e-07	10680	0.004509	4.652e-05	0.008247	2.474e-05
eIFiso4G av	350	4.89575e-07	4.89545e-07	10742.8	0.00488775	5.25725e-05	0.0086475	2.7205e-05
eIFiso4G	500	6.407e-07	6.40737e-07	8960	0.005741	6.907e-05	0.01022	3.154e-05
eIFiso4G	500	4.556e-07	4.55496e-07	11190	0.005097	5.676e-05	0.01069	5.321e-05
eIFiso4G	500	5.888e-07	5.88739e-07	8649	0.005092	6.267e-05	0.009416	3.582e-05
eIFiso4G	500	4.708e-07	4.70918e-07	10350	0.004874	5.557e-05	0.01005	4.675e-05
eIFiso4G av	500	5.38975e-07	5.38972e-07	9787.25	0.005201	6.10175e-05	0.010094	4.183e-05
eIFiso4G	1250	2.17e-07	2.17032e-07	11860	0.002574	3.593e-05	0.0174	0.0003337
eIFiso4G	1250	2.088e-07	2.0878e-07	12300	0.002568	2.119e-05	0.01794	0.0003462
eIFiso4G	1250	2.196e-07	2.19595e-07	10870	0.002387	3.233e-05	0.01598	0.0002458
eIFiso4G	1250	2.343e-07	2.34174e-07	11500	0.002693	2.492e-05	0.01706	0.0002768
eIFiso4G av	1250	2.19925e-07	2.19895e-07	11632.5	0.0025555	2.85925e-05	0.017095	0.000300625
Average		8.45419e-07	8.4542e-07	9011.15	0.00406906	4.43644e-05	0.0100612	9.78413e-05
SD		3.49311e-08	3.49506e-08	675.641	0.000221501	5.97152e-06	0.00102283	1.03414e-05
